# Supplementary material for: Single Crystals of Perylene Diimide‐Based Two‐Dimensional Covalent Organic Frameworks
Source: Adv Mater. 2026 May 23;38(36):e23646. doi: 10.1002/adma.202523646 (PMC13310095; doi:10.1002/adma.202523646)
Supplement: Supplementary file 2 — Supporting File 2: adma73487‐sup‐0002‐cif.zip. [file ADMA-38-e23646-s002.zip]

Archive with 5 entries (4 files):
- adma73487-sup-0002-cif/
- adma73487-sup-0002-cif/R2 PDI(Me)8-1P 3DED.cif
- adma73487-sup-0002-cif/R2 PDI(Me)8-2P(Me)2.cif
- adma73487-sup-0002-cif/R2 PDI(Me)8-2P.cif
- adma73487-sup-0002-cif/R2 PDI(Me)8-3P.cif
