# Supplementary material for: Single Crystals of Perylene Diimide‐Based Two‐Dimensional Covalent Organic Frameworks
Source: Adv Mater. 2026 May 23;38(36):e23646. doi: 10.1002/adma.202523646 (PMC13310095; doi:10.1002/adma.202523646)
Supplement: Supplementary file 2 — Supporting File 2: adma73487‐sup‐0002‐cif.zip. [file ADMA-38-e23646-s002.zip › adma73487-sup-0002-cif/R2 PDI(Me)8-1P 3DED.cif]

 
data_2
 
_audit_creation_method            'SHELXL-2018/3'
_shelx_SHELXL_version_number      '2018/3'
_chemical_name_systematic         cyPDI-1P
_chemical_name_common             ?
_chemical_melting_point           ?
_chemical_formula_moiety          'C48 H41 N3 O2'
_chemical_formula_sum
 'C48 H41 N3 O2' 
_chemical_formula_weight          691.88

loop_
 _atom_type_symbol
 _atom_type_description
 _atom_type_scat_dispersion_real
 _atom_type_scat_dispersion_imag
 _atom_type_scat_source
 'C'  'C'   0.0000   0.0000
 'International Tables Vol C Tables 4.2.6.8 and 6.1.1.4'
 'H'  'H'   0.0000   0.0000
 'International Tables Vol C Tables 4.2.6.8 and 6.1.1.4'
 'N'  'N'   0.0000   0.0000
 'International Tables Vol C Tables 4.2.6.8 and 6.1.1.4'
 'O'  'O'   0.0000   0.0000
 'International Tables Vol C Tables 4.2.6.8 and 6.1.1.4'
 
_space_group_crystal_system       orthorhombic
_space_group_IT_number            69
_space_group_name_H-M_alt         'F m m m'
_space_group_name_Hall            '-F 2 2'
 
_shelx_space_group_comment
;
The symmetry employed for this shelxl refinement is uniquely defined
by the following loop, which should always be used as a source of
symmetry information in preference to the above space-group names.
They are only intended as comments.
;
 
loop_
 _space_group_symop_operation_xyz
 'x, y, z'
 '-x, -y, z'
 '-x, y, -z'
 'x, -y, -z'
 'x, y+1/2, z+1/2'
 '-x, -y+1/2, z+1/2'
 '-x, y+1/2, -z+1/2'
 'x, -y+1/2, -z+1/2'
 'x+1/2, y, z+1/2'
 '-x+1/2, -y, z+1/2'
 '-x+1/2, y, -z+1/2'
 'x+1/2, -y, -z+1/2'
 'x+1/2, y+1/2, z'
 '-x+1/2, -y+1/2, z'
 '-x+1/2, y+1/2, -z'
 'x+1/2, -y+1/2, -z'
 '-x, -y, -z'
 'x, y, -z'
 'x, -y, z'
 '-x, y, z'
 '-x, -y+1/2, -z+1/2'
 'x, y+1/2, -z+1/2'
 'x, -y+1/2, z+1/2'
 '-x, y+1/2, z+1/2'
 '-x+1/2, -y, -z+1/2'
 'x+1/2, y, -z+1/2'
 'x+1/2, -y, z+1/2'
 '-x+1/2, y, z+1/2'
 '-x+1/2, -y+1/2, -z'
 'x+1/2, y+1/2, -z'
 'x+1/2, -y+1/2, z'
 '-x+1/2, y+1/2, z'
 
_cell_length_a                    22.848(5)
_cell_length_b                    44.066(9)
_cell_length_c                    9.7060(19)
_cell_angle_alpha                 90
_cell_angle_beta                  90
_cell_angle_gamma                 90
_cell_volume                      9772(3)
_cell_formula_units_Z             8
_cell_measurement_temperature     293(2)
_cell_measurement_reflns_used     3680
_cell_measurement_theta_min       0.063
_cell_measurement_theta_max       0.625
 
_exptl_crystal_description        nano-crystals
_exptl_crystal_colour             ?
_exptl_crystal_density_meas       ?
_exptl_crystal_density_method     ?
_exptl_crystal_density_diffrn     0.941          
_exptl_crystal_F_000              1221
_exptl_transmission_factor_min    ?
_exptl_transmission_factor_max    ?
_exptl_crystal_size_max           0.003
_exptl_crystal_size_mid           0.002
_exptl_crystal_size_min           0.001
_exptl_absorpt_coefficient_mu     0.000
_shelx_estimated_absorpt_T_min    ?
_shelx_estimated_absorpt_T_max    ?
_exptl_absorpt_correction_type    ?
_exptl_absorpt_correction_T_min   ?
_exptl_absorpt_correction_T_max   ?
_exptl_absorpt_process_details    ?
_exptl_absorpt_special_details    ?
_diffrn_ambient_temperature       293(2)
_diffrn_radiation_wavelength      0.02508
_diffrn_radiation_type            electron
_diffrn_source                    ?
_diffrn_measurement_device_type   'Talos F200x'
_diffrn_measurement_method        'Continuous rotation electron diffraction'
_diffrn_detector_area_resol_mean  0.05
_diffrn_reflns_number             3680
_diffrn_reflns_av_unetI/netI      0.1757
_diffrn_reflns_av_R_equivalents   0.2523
_diffrn_reflns_limit_h_min        -19
_diffrn_reflns_limit_h_max        19
_diffrn_reflns_limit_k_min        -30
_diffrn_reflns_limit_k_max        30
_diffrn_reflns_limit_l_min        -8
_diffrn_reflns_limit_l_max        8
_diffrn_reflns_theta_min          0.063
_diffrn_reflns_theta_max          0.625
_diffrn_reflns_theta_full         0.625
_diffrn_measured_fraction_theta_max   0.764
_diffrn_measured_fraction_theta_full  0.764
_diffrn_reflns_Laue_measured_fraction_max    0.764
_diffrn_reflns_Laue_measured_fraction_full   0.764
_diffrn_reflns_point_group_measured_fraction_max   0.764
_diffrn_reflns_point_group_measured_fraction_full  0.764
_reflns_number_total              741
_reflns_number_gt                 320
_reflns_threshold_expression      'I > 2\s(I)'
_reflns_Friedel_coverage          0.000
_reflns_Friedel_fraction_max      .
_reflns_Friedel_fraction_full     .
 
_reflns_special_details
;
 Reflections were merged by SHELXL according to the crystal
 class for the calculation of statistics and refinement.
 
 Structure factors included contributions from the .fab file.
 
 _reflns_Friedel_fraction is defined as the number of unique
 Friedel pairs measured divided by the number that would be
 possible theoretically, ignoring centric projections and
 systematic absences.
;
 
_computing_data_collection        ?
_computing_cell_refinement        ?
_computing_data_reduction         ?
_computing_structure_solution     'SHELXT 2018/2 (Sheldrick, 2018)'
_computing_structure_refinement 'SHELXL-2018/3 (Sheldrick, 2018)'
_computing_molecular_graphics     ?
_computing_publication_material   ?
_refine_special_details           ?
_refine_ls_structure_factor_coef  Fsqd
_refine_ls_matrix_type            full
_refine_ls_weighting_scheme       calc
_refine_ls_weighting_details
'w=1/[\s^2^(Fo^2^)+(0.2000P)^2^] where P=(Fo^2^+2Fc^2^)/3'
_atom_sites_solution_primary      ?
_atom_sites_solution_secondary    ?
_atom_sites_solution_hydrogens    mixed
_refine_ls_hydrogen_treatment     mixed
_refine_ls_extinction_method      none
_refine_ls_extinction_coef        .
_refine_ls_number_reflns          741
_refine_ls_number_parameters      109
_refine_ls_number_restraints      227
_refine_ls_R_factor_all           0.3692
_refine_ls_R_factor_gt            0.2521
_refine_ls_wR_factor_ref          0.6157
_refine_ls_wR_factor_gt           0.5460
_refine_ls_goodness_of_fit_ref    2.032
_refine_ls_restrained_S_all       2.932
_refine_ls_shift/su_max           0.000
_refine_ls_shift/su_mean          0.000
 
loop_
 _atom_site_label
 _atom_site_type_symbol
 _atom_site_fract_x
 _atom_site_fract_y
 _atom_site_fract_z
 _atom_site_U_iso_or_equiv
 _atom_site_adp_type
 _atom_site_occupancy
 _atom_site_site_symmetry_order  
 _atom_site_calc_flag
 _atom_site_refinement_flags_posn
 _atom_site_refinement_flags_adp
 _atom_site_refinement_flags_occupancy
 _atom_site_disorder_assembly
 _atom_site_disorder_group
C10 C 0.3493(11) 0.4159(9) 0.762(2) 0.029(6) Uiso 1 1 d D U . . .
H10A H 0.337475 0.402791 0.835694 0.044 Uiso 1 1 calc R U . . .
H10B H 0.327588 0.434522 0.766468 0.044 Uiso 1 1 calc R U . . .
H10C H 0.390344 0.420156 0.769489 0.044 Uiso 1 1 calc R U . . .
C9 C 0.3374(11) 0.4005(8) 0.6262(19) 0.019(5) Uiso 1 1 d D U . . .
C11 C 0.3151(10) 0.3724(9) 0.626(2) 0.024(5) Uiso 1 1 d D U . . .
H11 H 0.306464 0.362633 0.707961 0.028 Uiso 1 1 calc R U . . .
C2 C 0.4390(15) 0.500000 0.500000 0.006(5) Uiso 1 4 d DS U P . .
C3 C 0.3763(15) 0.500000 0.500000 0.007(5) Uiso 1 4 d DS U P . .
N1 N 0.2493(19) 0.500000 0.500000 0.008(6) Uiso 1 4 d DS U P . .
C4 C 0.3422(10) 0.4731(7) 0.500000 0.009(5) Uiso 1 2 d DS U P . .
C5 C 0.2762(10) 0.4740(6) 0.500000 0.010(5) Uiso 1 2 d DS U P . .
C7 C 0.4362(12) 0.4451(10) 0.500000 0.012(5) Uiso 1 2 d DS U P . .
H7 H 0.455508 0.426544 0.500000 0.014 Uiso 1 2 calc R U P B .
C1 C 0.4690(4) 0.5278(10) 0.500000 0.002(6) Uiso 1 2 d DS U P . .
C6 C 0.3740(12) 0.4459(9) 0.500000 0.012(5) Uiso 1 2 d DS U P . .
O1 O 0.2519(14) 0.4495(9) 0.500000 0.024(6) Uiso 1 2 d DS U P . .
C8 C 0.3484(14) 0.4160(11) 0.500000 0.016(5) Uiso 1 2 d DS U P . .
C12 C 0.3050(15) 0.3581(6) 0.500000 0.032(6) Uiso 1 2 d DS U P C .
C13 C 0.2886(13) 0.3276(5) 0.500000 0.038(6) Uiso 1 2 d DS U P . .
H13A H 0.298911 0.316556 0.414610 0.045 Uiso 0.6(3) 1 d DR U P A -2
C25 C 0.1652(17) 0.507(3) 0.369(6) 0.010(7) Uiso 0.25 1 d D U P B -1
H25A H 0.177347 0.528251 0.367562 0.012 Uiso 0.25 1 calc R U P B -1
H25B H 0.184280 0.496830 0.293350 0.012 Uiso 0.25 1 calc R U P B -1
C20 C 0.1846(15) 0.4927(17) 0.506(9) 0.010(6) Uiso 0.25 1 d D U P B -1
H20 H 0.178788 0.470678 0.502100 0.012 Uiso 0.25 1 calc R U P B -1
C21 C 0.1517(18) 0.506(3) 0.629(6) 0.010(7) Uiso 0.25 1 d D U P B -1
H21A H 0.162576 0.495170 0.711875 0.012 Uiso 0.25 1 calc R U P B -1
H21B H 0.163088 0.527157 0.640957 0.012 Uiso 0.25 1 calc R U P B -1
C22 C 0.0853(16) 0.504(4) 0.610(4) 0.012(7) Uiso 0.25 1 d D U P B -1
H22A H 0.066397 0.515004 0.685359 0.014 Uiso 0.25 1 calc R U P B -1
H22B H 0.073212 0.483270 0.614238 0.014 Uiso 0.25 1 calc R U P B -1
C23 C 0.0645(18) 0.518(2) 0.473(5) 0.011(8) Uiso 0.25 1 d D U P B -1
H23A H 0.023223 0.513653 0.460850 0.013 Uiso 0.25 1 calc R U P B -1
H23B H 0.069105 0.539909 0.476364 0.013 Uiso 0.25 1 calc R U P B -1
C24 C 0.0988(18) 0.505(4) 0.350(4) 0.011(8) Uiso 0.25 1 d D U P B -1
H24A H 0.087704 0.484444 0.335386 0.013 Uiso 0.25 1 calc R U P B -1
H24B H 0.088132 0.516757 0.267974 0.013 Uiso 0.25 1 calc R U P B -1
N2 N 0.261(2) 0.3145(5) 0.392(2) 0.02(3) Uiso 0.25 1 d D . P C -1
C15 C 0.2326(15) 0.2631(7) 0.289(2) 0.047(7) Uiso 0.5 1 d D U P C -1
H15 H 0.238998 0.269933 0.199433 0.057 Uiso 0.5 1 calc R U P C -1
C16 C 0.2091(16) 0.2345(7) 0.312(3) 0.051(8) Uiso 0.5 1 d D U P C -1
H16 H 0.200032 0.221997 0.237714 0.061 Uiso 0.5 1 calc R U P C -1
C17 C 0.1992(16) 0.2248(5) 0.445(3) 0.051(8) Uiso 0.5 1 d D U P C -1
C18 C 0.2115(19) 0.2434(7) 0.556(3) 0.048(7) Uiso 0.5 1 d D U P C -1
H18 H 0.203010 0.237011 0.645179 0.057 Uiso 0.5 1 calc R U P C -1
C19 C 0.2365(18) 0.2718(6) 0.534(2) 0.049(7) Uiso 0.5 1 d D U P C -1
H19 H 0.246392 0.284088 0.608703 0.058 Uiso 0.5 1 calc R U P C -1
C14 C 0.2464(17) 0.2814(5) 0.400(2) 0.047(7) Uiso 0.5 1 d D U P C -1
N3 N 0.174(2) 0.1934(5) 0.451(6) 0.27(18) Uiso 0.25 1 d D . P C -1
H13 H 0.249(2) 0.3232(18) 0.537(8) 0.320 Uiso 0.4(3) 1 d D U P A -3
 
_geom_special_details
;
 All esds (except the esd in the dihedral angle between two l.s. planes)
 are estimated using the full covariance matrix.  The cell esds are taken
 into account individually in the estimation of esds in distances, angles
 and torsion angles; correlations between esds in cell parameters are only
 used when they are defined by crystal symmetry.  An approximate (isotropic)
 treatment of cell esds is used for estimating esds involving l.s. planes.
;
 
loop_
 _geom_bond_atom_site_label_1
 _geom_bond_atom_site_label_2
 _geom_bond_distance
 _geom_bond_site_symmetry_2
 _geom_bond_publ_flag
C10 C9 1.504(19) . ?
C10 H10A 0.9600 . ?
C10 H10B 0.9600 . ?
C10 H10C 0.9600 . ?
C9 C11 1.34(4) . ?
C9 C8 1.424(19) . ?
C11 C12 1.392(18) . ?
C11 H11 0.9300 . ?
C2 C1 1.40(4) . ?
C2 C1 1.40(4) 19_565 ?
C2 C3 1.43(2) . ?
C3 C4 1.420(19) 19_565 ?
C3 C4 1.420(19) . ?
N1 C5 1.301(11) 19_565 ?
N1 C5 1.301(11) . ?
N1 C20 1.51(6) . ?
C4 C6 1.40(2) . ?
C4 C5 1.510(11) . ?
C5 O1 1.21(2) . ?
C7 C1 1.41(2) 19_565 ?
C7 C6 1.42(2) . ?
C7 H7 0.9300 . ?
C1 C1 1.42(2) 3_656 ?
C6 C8 1.44(5) . ?
C12 C13 1.394(15) . ?
C13 N2 1.3491(11) . ?
C13 N3 1.36(2) 14 ?
C13 H13A 0.9897 . ?
C13 H13 0.99(2) . ?
C25 C24 1.529(14) . ?
C25 C20 1.535(14) . ?
C25 H25A 0.9700 . ?
C25 H25B 0.9700 . ?
C20 C21 1.534(14) . ?
C20 H20 0.9800 . ?
C21 C22 1.530(14) . ?
C21 H21A 0.9700 . ?
C21 H21B 0.9700 . ?
C22 C23 1.534(14) . ?
C22 H22A 0.9700 . ?
C22 H22B 0.9700 . ?
C23 C24 1.534(14) . ?
C23 H23A 0.9700 . ?
C23 H23B 0.9700 . ?
C24 H24A 0.9700 . ?
C24 H24B 0.9700 . ?
N2 C14 1.4988(11) . ?
C15 C16 1.386(11) . ?
C15 C14 1.387(11) . ?
C15 H15 0.9300 . ?
C16 C17 1.382(11) . ?
C16 H16 0.9300 . ?
C17 C18 1.385(10) . ?
C17 N3 1.501(11) . ?
C18 C19 1.389(11) . ?
C18 H18 0.9300 . ?
C19 C14 1.388(11) . ?
C19 H19 0.9300 . ?
 
loop_
 _geom_angle_atom_site_label_1
 _geom_angle_atom_site_label_2
 _geom_angle_atom_site_label_3
 _geom_angle
 _geom_angle_site_symmetry_1
 _geom_angle_site_symmetry_3
 _geom_angle_publ_flag
C9 C10 H10A 109.5 . . ?
C9 C10 H10B 109.5 . . ?
H10A C10 H10B 109.5 . . ?
C9 C10 H10C 109.5 . . ?
H10A C10 H10C 109.5 . . ?
H10B C10 H10C 109.5 . . ?
C11 C9 C8 120(3) . . ?
C11 C9 C10 119(2) . . ?
C8 C9 C10 120(2) . . ?
C9 C11 C12 119(3) . . ?
C9 C11 H11 120.4 . . ?
C12 C11 H11 120.4 . . ?
C1 C2 C1 122(3) . 19_565 ?
C1 C2 C3 119.2(17) . . ?
C1 C2 C3 119.2(17) 19_565 . ?
C4 C3 C4 113(4) 19_565 . ?
C4 C3 C2 123.3(18) 19_565 . ?
C4 C3 C2 123.3(18) . . ?
C5 N1 C5 124(5) 19_565 . ?
C5 N1 C20 130(4) 19_565 . ?
C5 N1 C20 106(4) . . ?
C6 C4 C3 115(3) . . ?
C6 C4 C5 123(2) . . ?
C3 C4 C5 122(3) . . ?
O1 C5 N1 125(3) . . ?
O1 C5 C4 116(2) . . ?
N1 C5 C4 120(4) . . ?
C1 C7 C6 121(3) 19_565 . ?
C1 C7 H7 119.6 19_565 . ?
C6 C7 H7 119.6 . . ?
C2 C1 C7 119(2) . 19_565 ?
C2 C1 C1 119.2(17) . 3_656 ?
C7 C1 C1 122.1(15) 19_565 3_656 ?
C4 C6 C7 123(3) . . ?
C4 C6 C8 125(3) . . ?
C7 C6 C8 113(3) . . ?
C9 C8 C9 119(3) 18_556 . ?
C9 C8 C6 120.6(16) 18_556 . ?
C9 C8 C6 120.6(16) . . ?
C11 C12 C11 122(3) 18_556 . ?
C11 C12 C13 118.8(18) 18_556 . ?
C11 C12 C13 118.8(18) . . ?
N2 C13 N3 74(3) . 14 ?
N2 C13 C12 122.5(12) . . ?
N3 C13 C12 119(3) 14 . ?
C12 C13 H13A 114.3 . . ?
C12 C13 H13 116(5) . . ?
C24 C25 C20 112(3) . . ?
C24 C25 H25A 109.2 . . ?
C20 C25 H25A 109.2 . . ?
C24 C25 H25B 109.2 . . ?
C20 C25 H25B 109.2 . . ?
H25A C25 H25B 107.9 . . ?
N1 C20 C21 115(4) . . ?
N1 C20 C25 99(4) . . ?
C21 C20 C25 112(2) . . ?
N1 C20 H20 110.0 . . ?
C21 C20 H20 110.0 . . ?
C25 C20 H20 110.0 . . ?
C22 C21 C20 112(2) . . ?
C22 C21 H21A 109.2 . . ?
C20 C21 H21A 109.2 . . ?
C22 C21 H21B 109.2 . . ?
C20 C21 H21B 109.2 . . ?
H21A C21 H21B 107.9 . . ?
C21 C22 C23 113(2) . . ?
C21 C22 H22A 109.0 . . ?
C23 C22 H22A 109.0 . . ?
C21 C22 H22B 109.0 . . ?
C23 C22 H22B 109.0 . . ?
H22A C22 H22B 107.8 . . ?
C24 C23 C22 112(2) . . ?
C24 C23 H23A 109.2 . . ?
C22 C23 H23A 109.2 . . ?
C24 C23 H23B 109.2 . . ?
C22 C23 H23B 109.2 . . ?
H23A C23 H23B 107.9 . . ?
C25 C24 C23 113(2) . . ?
C25 C24 H24A 108.9 . . ?
C23 C24 H24A 108.9 . . ?
C25 C24 H24B 108.9 . . ?
C23 C24 H24B 108.9 . . ?
H24A C24 H24B 107.8 . . ?
C13 N2 C14 118.8(7) . . ?
C16 C15 C14 119.4(15) . . ?
C16 C15 H15 120.3 . . ?
C14 C15 H15 120.3 . . ?
C17 C16 C15 119.8(15) . . ?
C17 C16 H16 120.1 . . ?
C15 C16 H16 120.1 . . ?
C16 C17 C18 120.7(12) . . ?
C16 C17 N3 112.6(12) . . ?
C18 C17 N3 126.7(17) . . ?
C17 C18 C19 120.0(14) . . ?
C17 C18 H18 120.0 . . ?
C19 C18 H18 120.0 . . ?
C14 C19 C18 119.0(14) . . ?
C14 C19 H19 120.5 . . ?
C18 C19 H19 120.5 . . ?
C15 C14 C19 121.2(13) . . ?
C15 C14 N2 125.1(18) . . ?
C19 C14 N2 112.6(9) . . ?
 
loop_
 _geom_torsion_atom_site_label_1
 _geom_torsion_atom_site_label_2
 _geom_torsion_atom_site_label_3
 _geom_torsion_atom_site_label_4
 _geom_torsion
 _geom_torsion_site_symmetry_1
 _geom_torsion_site_symmetry_2
 _geom_torsion_site_symmetry_3
 _geom_torsion_site_symmetry_4
 _geom_torsion_publ_flag
C8 C9 C11 C12 3(4) . . . . ?
C10 C9 C11 C12 -179(3) . . . . ?
C1 C2 C3 C4 0.0 . . . 19_565 ?
C1 C2 C3 C4 180.0 19_565 . . 19_565 ?
C1 C2 C3 C4 180.0 . . . . ?
C1 C2 C3 C4 0.0 19_565 . . . ?
C4 C3 C4 C6 180.0 19_565 . . . ?
C2 C3 C4 C6 0.0 . . . . ?
C4 C3 C4 C5 0.0 19_565 . . . ?
C2 C3 C4 C5 180.0 . . . . ?
C5 N1 C5 O1 180.0 19_565 . . . ?
C20 N1 C5 O1 2(4) . . . . ?
C5 N1 C5 C4 0.0 19_565 . . . ?
C20 N1 C5 C4 -178(4) . . . . ?
C6 C4 C5 O1 0.0 . . . . ?
C3 C4 C5 O1 180.0 . . . . ?
C6 C4 C5 N1 180.0 . . . . ?
C3 C4 C5 N1 0.0 . . . . ?
C1 C2 C1 C7 180.0 19_565 . . 19_565 ?
C3 C2 C1 C7 0.0 . . . 19_565 ?
C1 C2 C1 C1 0.0 19_565 . . 3_656 ?
C3 C2 C1 C1 180.0 . . . 3_656 ?
C3 C4 C6 C7 0.0 . . . . ?
C5 C4 C6 C7 180.0 . . . . ?
C3 C4 C6 C8 180.0 . . . . ?
C5 C4 C6 C8 0.0 . . . . ?
C1 C7 C6 C4 0.0 19_565 . . . ?
C1 C7 C6 C8 180.0 19_565 . . . ?
C11 C9 C8 C9 -3(5) . . . 18_556 ?
C10 C9 C8 C9 179(2) . . . 18_556 ?
C11 C9 C8 C6 -178(3) . . . . ?
C10 C9 C8 C6 3(4) . . . . ?
C4 C6 C8 C9 92(3) . . . 18_556 ?
C7 C6 C8 C9 -88(3) . . . 18_556 ?
C4 C6 C8 C9 -92(3) . . . . ?
C7 C6 C8 C9 88(3) . . . . ?
C9 C11 C12 C11 -3(5) . . . 18_556 ?
C9 C11 C12 C13 172(3) . . . . ?
C11 C12 C13 N2 -26(5) 18_556 . . . ?
C11 C12 C13 N2 159(3) . . . . ?
C11 C12 C13 N3 64(4) 18_556 . . 14 ?
C11 C12 C13 N3 -111(4) . . . 14 ?
C5 N1 C20 C21 -56(9) 19_565 . . . ?
C5 N1 C20 C21 122(6) . . . . ?
C5 N1 C20 C25 63(9) 19_565 . . . ?
C5 N1 C20 C25 -119(6) . . . . ?
C24 C25 C20 N1 -176(5) . . . . ?
C24 C25 C20 C21 -54(6) . . . . ?
N1 C20 C21 C22 166(5) . . . . ?
C25 C20 C21 C22 54(5) . . . . ?
C20 C21 C22 C23 -53(6) . . . . ?
C21 C22 C23 C24 51(6) . . . . ?
C20 C25 C24 C23 52(6) . . . . ?
C22 C23 C24 C25 -51(6) . . . . ?
N3 C13 N2 C14 64(3) 14 . . . ?
C12 C13 N2 C14 179(3) . . . . ?
C14 C15 C16 C17 1(2) . . . . ?
C15 C16 C17 C18 1(3) . . . . ?
C15 C16 C17 N3 180(4) . . . . ?
C16 C17 C18 C19 -3(6) . . . . ?
N3 C17 C18 C19 179(4) . . . . ?
C17 C18 C19 C14 3(7) . . . . ?
C16 C15 C14 C19 -1(5) . . . . ?
C16 C15 C14 N2 -168(3) . . . . ?
C18 C19 C14 C15 -1(6) . . . . ?
C18 C19 C14 N2 168(4) . . . . ?
C13 N2 C14 C15 -163(4) . . . . ?
C13 N2 C14 C19 29(5) . . . . ?

_smtbx_masks_special_details       ?
loop_
  _smtbx_masks_void_nr
  _smtbx_masks_void_average_x
  _smtbx_masks_void_average_y
  _smtbx_masks_void_average_z
  _smtbx_masks_void_volume
  _smtbx_masks_void_count_electrons
  _smtbx_masks_void_content
 1 0.000 0.250 -0.550 972.6 163.6 ?
 2 0.000 0.750 -0.630 972.6 163.6 ?
 3 0.500 0.250 -0.657 972.6 163.6 ?
 4 0.500 0.750 -0.157 972.6 163.6 ?

_smtbx_masks_void_probe_radius     1.2
_smtbx_masks_void_truncation_radius  1.2
 
_refine_diff_density_max    0.426
_refine_diff_density_min   -0.385
_refine_diff_density_rms    0.073

_shelx_res_file
;
TITL 2_a
    2.res
    created by SHELXL-2018/3 at 10:38:39 on 08-Aug-2025
CELL 0.02508 22.848 44.066 9.706 90 90 90
ZERR 8 0.0046 0.0088 0.0019 0 0 0
LATT 4
SYMM -X,-Y,+Z
SYMM -X,+Y,-Z
SYMM +X,-Y,-Z
SFAC  C 0.136 0.373 0.548 3.281 1.227 13.046 0.597 41.02 0 0 0 0 0.75 12.011
SFAC  H 0.037 0.561 0.127 3.791 0.236 13.556 0.129 37.723 0 0 0 0 0.32 1.008
SFAC  N 0.137 0.329 0.534 2.673 1.086 10.316 0.455 32.763 0 0 0 0 0.71 14.007
SFAC  O 0.143 0.305 0.51 2.268 0.937 8.262 0.392 25.665 0 0 0 0 0.63 15.999
UNIT 384 328 24 16

EQIV $1 0.5-X,0.5-Y,+Z
EQIV $2 +X,1-Y,+Z
EQIV $3 1-X,+Y,1-Z
RIGU 0.01 0.01 C13 C10 C9 C11 C8 C12 C6 C4 C7 N2 C3 C5 C19 C2 N1 O1 C18 C14 =
 C1 C20 C17 C15 C25 C21 C16 C24 C22 C23
SIMU 0.01 0.02 4.4 C10 C9 C11 C8 C12 C6 C13 C4 C7 C3 C5 C2 N1 O1 C1
SIMU 0.01 0.02 4.4 C10 C9 C11 C2 C3 C4 C5 C7 C1 C6 C8 C12 C13 C25 C20 C21 =
 C22 C23 C24 C15 C16 C17 C18 C19 C14
RIGU 0.01 0.01 C11 C10 C9 C8 C12 C6 C13 C4 C7 N2 C3 C5 C2 N1 O1 C1 C20 C21 =
 C25 C22 C24 C23
DFIX 5 0.001 C13 C17
DFIX 2.5 0.01 C13 C14
DELU 0.01 0.02 C13 N2
DFIX 1 C13 N2 N2 C14
DANG 1.732 C13 C14
DFIX 1.41 C1_$2 C7
DFIX 1.41 C1_$3 C1
DFIX 2.4 0.01 N2 C19
DFIX 1.5 0.001 C14 N2
DANG 2.37 C15 C17 C17 C19 C18 C14
DFIX 1.41 C7 C6
DFIX 1.36 C16 C17 C17 C18
SADI C15 C16 C16 C17 C17 C18 C18 C19 C19 C14 C14 C15
DFIX 1.41 C6 C4
SADI 0.04 C15 C19 C15 C17 C19 C17 C18 C16 C18 C14 C14 C16
FLAT C15 C16 C17 C18 C19 C14
DFIX 1.41 C9 C8
DFIX 2.4 0.01 N2 C12
SIMU C15 C16 C17 C18 C19 C14
RIGU C15 C16 C17 C18 C19 C14
DFIX 1.35 0.001 N2 C13
DFIX 1.37 C15 C16 C18 C19 C19 C14
DFIX 1.38 C15 C14
SADI C13 H13a C13 H13
DFIX 1.54 C25 C20 C25 C24 C20 C21 C21 C22 C22 C23 C23 C24
DANG 2.38 C15 C19
FLAT H13 N3_$1 C12 C13
DANG 2.36 C16 C18
DANG 2.034 C12 H13
DFIX 1.5 0.01 N3 C17
DELU 0.01 0.02 C17 N3
DFIX 1.353 N3_$1 C13
DFIX 1.41 C11 C12
DFIX 2.4 0.01 C16 N3
DFIX 1.41 C13 C12
DANG 2.54 C25 C21 C25 C23 C20 C22 C21 C23 C22 C24
SIMU 0.01 0.02 3.8 N1 N2 N3
SADI C25 C20 C20 C21 C21 C22 C22 C23 C23 C24 C24 C25
SADI 0.04 C25 C23 C21 C23 C20 C24 C20 C22 C22 C24 C25 C21
SIMU C25 C20 C21 C22 C23 C24
RIGU C25 C20 C21 C22 C23 C24
DFIX 1.3 0.01 C5 N1
DFIX 1.5 0.01 C4 C5
DFIX 1.41 C4 C3
DFIX 1.41 C2 C3
DFIX 1.53 C9 C10
DFIX 1.2 O1 C5
DFIX 1.41 C19 C14
DFIX 1.41 C14 C15
DFIX 1.41 C16 C15
DFIX 1.41 C16 C17
DFIX 1.41 C17 C18
DFIX 1.41 C18 C19

L.S. 20
PLAN  8
TEMP 19.85
CONF
MORE -1
BOND $H
ABIN
fmap 2 53
acta

WGHT    0.200000
SWAT    0.922007    8.8269
FVAR       0.36402   0.63612
C10   1    0.349273    0.415892    0.761708    11.00000    0.02929
AFIX 137
H10A  2    0.337475    0.402791    0.835694    11.00000   -1.50000
H10B  2    0.327588    0.434522    0.766468    11.00000   -1.50000
H10C  2    0.390344    0.420156    0.769489    11.00000   -1.50000
AFIX   0
C9    1    0.337385    0.400549    0.626157    11.00000    0.01878
C11   1    0.315076    0.372441    0.625578    11.00000    0.02367
AFIX  43
H11   2    0.306464    0.362633    0.707961    11.00000   -1.20000
AFIX   0
C2    1    0.438970    0.500000    0.500000    10.25000    0.00630
C3    1    0.376324    0.500000    0.500000    10.25000    0.00726
N1    3    0.249323    0.500000    0.500000    10.25000    0.00783
C4    1    0.342209    0.473066    0.500000    10.50000    0.00877
C5    1    0.276155    0.473968    0.500000    10.50000    0.01005
C7    1    0.436228    0.445131    0.500000    10.50000    0.01152
AFIX  43
H7    2    0.455508    0.426544    0.500000    10.50000   -1.20000
AFIX   0
C1    1    0.468960    0.527829    0.500000    10.50000    0.00231
C6    1    0.373975    0.445886    0.500000    10.50000    0.01202
O1    4    0.251913    0.449500    0.500000    10.50000    0.02450
C8    1    0.348366    0.416022    0.500000    10.50000    0.01591
C12   1    0.304951    0.358105    0.500000    10.50000    0.03215
C13   1    0.288631    0.327616    0.500000    10.50000    0.03778
PART -2
AFIX   3
H13A  2    0.298911    0.316556    0.414610    21.00000   -1.20000
AFIX   0
PART -1
C25   1    0.165174    0.507166    0.369264    10.25000    0.00963
AFIX  23
H25A  2    0.177347    0.528251    0.367562    10.25000   -1.20000
H25B  2    0.184280    0.496830    0.293350    10.25000   -1.20000
AFIX   0
C20   1    0.184623    0.492697    0.505600    10.25000    0.00998
AFIX  13
H20   2    0.178788    0.470678    0.502100    10.25000   -1.20000
AFIX   0
C21   1    0.151671    0.506118    0.629063    10.25000    0.00988
AFIX  23
H21A  2    0.162576    0.495170    0.711875    10.25000   -1.20000
H21B  2    0.163088    0.527157    0.640957    10.25000   -1.20000
AFIX   0
C22   1    0.085272    0.504356    0.610017    10.25000    0.01159
AFIX  23
H22A  2    0.066397    0.515004    0.685359    10.25000   -1.20000
H22B  2    0.073212    0.483270    0.614238    10.25000   -1.20000
AFIX   0
C23   1    0.064497    0.518039    0.473147    10.25000    0.01056
AFIX  23
H23A  2    0.023223    0.513653    0.460850    10.25000   -1.20000
H23B  2    0.069105    0.539909    0.476364    10.25000   -1.20000
AFIX   0
C24   1    0.098822    0.505445    0.349931    10.25000    0.01103
AFIX  23
H24A  2    0.087704    0.484444    0.335386    10.25000   -1.20000
H24B  2    0.088132    0.516757    0.267974    10.25000   -1.20000
AFIX   0
N2    3    0.261331    0.314472    0.392167    10.25000    0.02002
C15   1    0.232582    0.263105    0.288829    10.50000    0.04730
AFIX  43
H15   2    0.238998    0.269933    0.199433    10.50000   -1.20000
AFIX   0
C16   1    0.209095    0.234541    0.311760    10.50000    0.05106
AFIX  43
H16   2    0.200032    0.221997    0.237714    10.50000   -1.20000
AFIX   0
C17   1    0.199192    0.224769    0.445064    10.50000    0.05075
C18   1    0.211488    0.243442    0.556128    10.50000    0.04754
AFIX  43
H18   2    0.203010    0.237011    0.645179    10.50000   -1.20000
AFIX   0
C19   1    0.236476    0.271767    0.534496    10.50000    0.04852
AFIX  43
H19   2    0.246392    0.284088    0.608703    10.50000   -1.20000
AFIX   0
C14   1    0.246421    0.281400    0.400400    10.50000    0.04746
N3    3    0.173524    0.193441    0.450711    10.25000    0.26625
PART -3
H13   2    0.249135    0.323212    0.537081   -21.00000   -1.20000
HKLF 4


REM  2_a
REM wR2 = 0.6157, GooF = S = 2.032, Restrained GooF = 2.932 for all data
REM R1 = 0.2521 for 320 Fo > 4sig(Fo) and 0.3692 for all 741 data
REM 109 parameters refined using 227 restraints

END

WGHT      0.2000      0.0000

REM Highest difference peak  0.426,  deepest hole -0.385,  1-sigma level  0.073
Q1    1   0.1548  0.2411  0.5000  10.50000  0.05    0.24
Q2    1   0.0000  0.5000  0.8230  10.25000  0.05    0.24
Q3    1   0.0000  0.5153  0.4365  10.50000  0.05    0.23
Q4    1   0.3406  0.3361  0.5000  10.50000  0.05    0.23
Q5    1   0.3528  0.4616  0.5000  10.50000  0.05    0.21
Q6    1   0.1407  0.2222  0.4234  11.00000  0.05    0.19
Q7    1   0.1232  0.5000  0.3877  10.50000  0.05    0.17
Q8    1   0.1459  0.2174  0.6574  11.00000  0.05    0.17
;
_shelx_res_checksum   84436

_shelx_hkl_file
;
   0   0  -2 7041.24  718.09
   0   0   2 9362.36  953.09
   0   0  -4 3668.36  381.80
   0   0   4 3837.16  397.71
   0   0  -6 1785.12  197.64
   0   0   6 1977.99  216.08
   0   0  -8 1746.17  199.14
   0   0   8 1681.57  192.40
   0   2  -2 5421.37  553.78
   0  -2  -2 5720.03  584.96
   0   2   2 6112.78  624.94
   0  -2   2 5343.47  546.39
   0   2  -4 4466.97  460.63
   0  -2  -4 4505.92  467.18
   0   2   4 3600.20  374.59
   0  -2   4 4772.09  492.18
   0   2  -6 1918.25  209.44
   0  -2  -6 1844.20  204.29
   0   2   6 1941.00  217.58
   0  -2   6 2012.35  222.92
   0   2  -8 1230.03  148.02
   0  -2  -8 1248.85  152.23
   0   2   8 1343.69  164.31
   0  -2   8 1038.47  131.73
   0   4  -2 5541.49  566.52
   0  -4  -2 5918.04  606.77
   0   4   2 6190.67  634.67
   0  -4   2 5771.90  590.20
   0   4  -4 1720.90  184.34
   0  -4  -4 1597.87  173.77
   0   4   4 1511.18  166.18
   0  -4   4 1480.28  161.13
   0   4  -6 1037.54  126.49
   0  -4  -6 1053.08  125.08
   0   4   6  887.18  112.82
   0  -4   6  663.89   88.66
   0   4  -8  259.24   59.17
   0  -4  -8  325.25   72.37
   0   4   8  250.63   64.32
   0  -4   8  312.33   69.84
   0   6  -2 7651.58  783.35
   0  -6  -2 6129.07  630.74
   0   6   2 6226.44  640.85
   0  -6   2 7235.98  741.50
   0   6  -4  -65.07   42.04
   0  -6  -4  -91.19   51.77
   0   6   4   12.36   42.32
   0  -6   4  -97.74   51.49
   0   6  -6  536.00   77.43
   0  -6  -6  467.18   68.63
   0   6   6  467.46   74.06
   0  -6   6  511.28   76.49
   0   6  -8   65.07   55.80
   0  -6  -8  158.60   50.93
   0   6   8   72.00   55.05
   0  -6   8   53.55   57.39
   0   8  -2 -467.18  156.63
   0  -8  -2  -50.09   55.43
   0   8   2  -39.98   52.62
   0   8  -4 2169.82  229.19
   0  -8  -4 2472.69  265.61
   0   8   4 2400.32  259.81
   0  -8   4 2197.06  234.62
   0   8  -6   95.87   46.53
   0  -8  -6  130.60   39.79
   0   8   6  161.13   53.18
   0  -8   6   11.89   46.34
   0   8  -8   64.79   49.81
   0  -8  -8   24.62   45.31
   0   8   8  -22.38   49.71
   0  -8   8   27.34   49.34
   0  10  -2 3824.15  479.17
   0 -10   2 3570.90  483.66
   0  10  -4 1736.44  191.18
   0 -10  -4 1858.15  207.19
   0  10   4 1849.44  207.28
   0 -10   4 2064.68  223.01
   0  10  -6  -44.38   45.22
   0 -10  -6  -11.42   50.56
   0  10   6  -59.92   51.31
   0 -10   6 -100.74   57.39
   0  10  -8  -18.82   44.38
   0 -10  -8   74.81   39.98
   0  10   8   60.29   42.88
   0 -10   8   89.60   50.93
   0 -12   2 -135.47  308.30
   0  12  -4  338.92   65.63
   0 -12  -4  349.31   76.77
   0  12   4  286.30   74.81
   0 -12   4  531.13   80.61
   0  12  -6   54.30   45.22
   0 -12  -6   65.16   54.02
   0  12   6  117.97   61.60
   0 -12   6  -12.26   55.89
   0  12  -8  -46.34   50.18
   0 -12  -8   34.17   40.91
   0  12   8   10.58   48.31
   0 -12   8   18.35   55.33
   0  14  -4 -103.36   60.86
   0 -14  -4   -7.21   62.45
   0  14   4   51.77   63.57
   0 -14   4 -111.97   72.18
   0  14  -6  -27.99   45.69
   0 -14  -6 -162.34   60.67
   0  14   6  -15.54   62.45
   0 -14   6 -107.48   55.80
   0  16  -4  257.09   98.40
   0 -16  -4  143.81   64.69
   0  16   4  131.07   63.66
   0 -16   4  106.82  110.57
   0  16  -6   -0.37   48.59
   0 -16  -6  -18.91   52.90
   0  16   6    8.43   58.80
   0 -16   6  -57.95   52.52
   0  18  -4  235.37  101.68
   0 -18  -4  277.87   65.91
   0 -18   4   -1.03  113.57
   0  18  -6  -35.76   46.72
   0 -18  -6   -7.12   51.31
   0  18   6  -23.97   64.32
   0 -18   6  -23.13   51.49
   0  20  -4  -60.29   90.07
   0 -20   4 -306.06  137.63
   0  20  -6 -178.54   57.20
   0 -20  -6  -63.66   61.51
   0  20   6   63.76   57.39
   0 -20   6 -134.35   72.75
   0  22  -4  -78.27  103.08
   0 -22   4 -221.23  115.63
   0  22  -6  -56.46   63.76
   0 -22  -6  -60.20   57.95
   0  22   6   -8.71   61.14
   0 -22   6 -177.14   74.15
   0 -24   4 -207.00  141.18
   0  24  -6 -140.34   75.55
   0 -24  -6    3.74   54.86
   0  24   6    8.80   57.86
   0 -24   6 -182.38   95.40
   0  26  -6 -221.14   91.84
   0 -26  -6   17.04   60.48
   0  26   6  104.30   60.95
   0 -26   6 -109.63   87.82
  -1   1  -1 3188.54  324.97
   1  -1  -1 3034.34  311.30
   1   1  -1 2888.57  296.04
  -1  -1  -1 3214.19  328.53
   1   1   1 3613.12  369.06
  -1  -1   1 3460.61  353.90
  -1   1   1 3707.31  379.46
   1  -1   1 3687.83  375.62
  -1   1  -3 3606.66  370.75
   1  -1  -3 4018.89  415.50
   1   1  -3 3882.57  400.24
  -1  -1  -3 3557.98  366.82
   1   1   3 4148.74  426.92
  -1  -1   3 4216.99  434.32
  -1   1   3 4035.18  417.19
   1  -1   3 3882.57  399.30
  -1   1  -5  850.20  103.17
   1  -1  -5  940.82  112.54
   1   1  -5  746.37   94.09
  -1  -1  -5  795.33   99.05
   1   1   5  948.22  116.37
  -1  -1   5  657.05   87.73
  -1   1   5  992.04  120.49
   1  -1   5  926.78  110.66
  -1   1  -7  545.08   82.58
   1  -1  -7  539.55   84.07
   1   1  -7  374.31   65.44
  -1  -1  -7  530.75   84.92
   1   1   7  507.72   85.95
  -1  -1   7  407.08   73.12
  -1   1   7  506.41   83.32
   1  -1   7  467.46   77.15
  -1   3  -1  179.94   44.19
   1  -3  -1  227.60   39.42
   1   3  -1   81.73   41.57
  -1  -3   1  271.41   47.84
  -1   3   1  218.70   39.79
   1  -3   1  206.91   44.28
  -1   3  -3 2724.26  282.46
   1  -3  -3 2320.18  243.89
   1   3  -3 2831.08  294.26
  -1  -3  -3 2574.65  267.58
   1   3   3 2771.07  288.83
  -1  -3   3 2498.35  260.84
  -1   3   3 2740.83  286.30
   1  -3   3 3033.69  313.83
  -1   3  -5  770.33   93.90
   1  -3  -5  903.47  109.82
   1   3  -5  772.96   99.71
  -1  -3  -5  927.15  109.07
   1   3   5  892.42  109.17
  -1  -3   5  682.42   88.10
  -1   3   5  844.67  104.11
   1  -3   5  897.29  108.14
   1  -3  -7  303.34   67.97
   1   3  -7  586.93   82.39
  -1  -3  -7  455.48   76.86
   1   3   7  482.44   80.89
  -1   3   7  451.27   84.92
   1  -5  -1  195.95   47.00
   1   5  -1  132.38  188.84
  -1  -5   1  828.48  213.27
  -1   5   1  239.02   47.56
  -1   5  -3 1060.57  117.50
   1  -5  -3 1143.33  132.66
   1   5  -3  944.38  109.26
  -1  -5  -3 1041.38  120.12
   1   5   3 1015.82  117.68
  -1  -5   3  833.62  102.14
  -1   5   3 1289.48  146.43
   1  -5   3  912.55  104.30
  -1   5  -5  589.83   78.36
   1  -5  -5  432.73   66.19
   1   5  -5  597.04   76.86
  -1  -5  -5  411.01   62.54
   1   5   5  513.90   76.21
  -1  -5   5  542.46   77.15
  -1   5   5  363.26   59.92
   1  -5   5  528.22   72.75
  -1   5  -7  161.31   58.61
   1  -5  -7   39.88   45.78
   1   5  -7   46.91   46.44
  -1  -5  -7   21.63   51.40
   1   5   7   30.61   52.80
  -1  -5   7   -6.37   48.87
  -1   5   7   61.89   56.27
   1  -5   7  185.28   47.65
  -1  -7   1 2463.33  422.34
  -1   7  -3  -83.04   46.53
   1  -7  -3   65.72   47.84
   1   7  -3 -161.97   59.92
  -1  -7  -3  -88.47   57.11
  -1   7  -5   51.12   35.86
   1  -7  -5   40.16   44.56
   1   7  -5   -8.24   39.32
  -1  -7  -5  -35.58   50.28
   1   7   5  -31.36   55.99
  -1  -7   5   11.70   44.38
  -1   7   5   29.96   48.31
   1  -7   5   17.04   35.30
  -1   7  -7  234.06   58.80
   1   7  -7  220.58   55.89
  -1  -7   7  219.17   62.45
   1  -7   7  239.68   56.17
  -1   9  -3  101.58   50.28
   1  -9  -3   81.27   55.80
   1   9  -3   87.35   54.68
  -1  -9  -3   -7.02   59.92
   1   9   3  -59.26   56.55
  -1  -9   3   51.87   50.84
  -1   9   3   67.88   54.02
   1  -9   3   48.50   49.15
  -1   9  -5   63.76   40.26
   1  -9  -5  135.29   57.02
   1   9  -5   21.91   44.00
  -1  -9   5   64.32   52.62
  -1   9   5   57.77   55.52
   1  -9   5   -9.27   53.46
  -1   9  -7  -62.92   44.38
   1  -9  -7   -9.46   52.05
   1   9  -7  -33.14   42.13
  -1  -9  -7   28.74   45.88
   1   9   7  -38.76   49.90
  -1  -9   7    4.31   49.06
  -1   9   7  -13.95   53.27
   1  -9   7 -101.30   50.37
  -1  11  -5  -32.77   45.50
   1 -11  -5   63.10   51.12
   1  11  -5   38.95   48.22
  -1 -11  -5   28.27   53.08
   1  11   5   93.53   61.04
  -1 -11   5   30.52   49.81
  -1  11   5   17.79   67.13
   1 -11   5   -8.71   43.72
  -1  11  -7  -87.35   49.81
   1 -11  -7  -84.64   64.60
   1  11  -7  -92.59   49.06
  -1 -11  -7  -26.40   47.65
   1  11   7  -58.98   66.38
  -1 -11   7  -51.40   55.99
  -1  11   7  -25.93   50.93
   1 -11   7  -78.46   56.36
  -1  13  -3  255.22  119.09
   1 -13  -3  266.55   61.51
   1  13  -3  295.01  108.04
  -1 -13   3  -35.67  119.37
  -1  13   3  161.50   58.61
   1 -13   3  114.22  128.08
  -1  13  -5    0.28   49.15
   1 -13  -5   67.13   60.67
   1  13  -5   50.28   50.18
  -1 -13  -5  -19.47   60.01
   1  13   5   51.21   64.69
  -1 -13   5  -16.20   61.42
  -1  13   5   80.42   61.89
   1 -13   5  -40.16   52.99
  -1  13  -7  -76.12   51.87
   1 -13  -7  -53.93   55.05
   1  13  -7  -58.05   52.99
  -1 -13  -7  -11.61   54.58
   1  13   7   84.54   61.79
  -1 -13   7  -84.54   63.01
  -1  13   7  -58.05   60.67
   1 -13   7  -92.50   64.97
   1 -15  -3   65.63   50.74
   1  15  -3 -247.26  130.32
  -1  15   3  116.09   52.71
   1 -15   3 -208.97  158.04
  -1  15  -5  -52.99   50.56
   1 -15  -5  187.06   60.39
   1  15  -5  -74.43   51.31
  -1 -15  -5   -3.28   61.70
   1  15   5  -65.44   64.13
  -1 -15   5  -68.25   59.83
  -1  15   5  -36.14   59.08
   1 -15   5  -58.23   52.90
   1 -15  -7  -10.58   51.68
   1  15  -7  -83.98   58.61
  -1 -15  -7  -50.00   51.49
   1  15   7  -86.70   62.63
  -1 -15   7  -90.35   54.58
  -1  15   7  -18.35   54.21
   1 -15   7  -85.57   50.37
   1  17  -3 -202.04  143.62
  -1 -17   3 -369.72  162.16
  -1  17  -5 -126.95   55.89
   1 -17  -5   17.60   62.07
   1  17  -5  -72.00   57.02
  -1 -17  -5   16.57   51.77
   1  17   5  -44.66   52.80
  -1 -17   5 -145.49   80.98
  -1  17   5  -29.59   58.80
   1 -17   5 -214.77   70.03
  -1  17  -7  -61.04   53.93
   1 -17  -7  -67.97   55.99
   1  17  -7 -117.87   55.61
  -1 -17  -7  -23.69   55.05
   1  17   7   -7.30   59.92
  -1 -17   7 -106.36   59.73
  -1  17   7  -83.61   59.64
   1 -17   7 -135.94   58.23
  -1 -19   3 -107.67  193.71
  -1  19  -5  -33.70   65.82
   1 -19  -5   65.35   60.39
   1  19  -5   12.26   65.26
  -1 -19  -5   -3.00   54.21
   1  19   5   67.13   55.43
  -1 -19   5  -52.62   73.21
  -1  19   5   80.42   55.89
   1 -19   5 -113.66   73.31
   1  19   7   -1.22   68.72
  -1 -19   7 -127.52   66.00
  -1  19   7  -22.19   60.20
   1 -19   7  -45.41   52.34
  -1  21  -5  -68.53   70.97
   1 -21  -5   24.34   48.59
   1  21  -5  -59.73   61.23
  -1 -21   5  -68.25   74.81
  -1  21   5    6.74   53.46
   1 -21   5 -138.09   67.78
  -1  21  -7  -90.72   55.05
   1 -21  -7  -83.32   59.83
   1  21  -7  -36.98   52.99
  -1 -21  -7  -24.72   65.63
   1  21   7    2.15   70.78
  -1 -21   7 -158.60   63.57
  -1  21   7    0.75   63.20
   1 -21   7 -140.44   59.54
  -1  23  -5  -71.53   76.86
   1 -23  -5   29.12   47.28
   1  23  -5   22.38   62.63
  -1 -23   5  -48.97   79.39
  -1  23   5   28.74   47.94
   1 -23   5  -98.59   84.17
  -1  25  -5 -108.60   81.27
   1  25  -5   14.51   77.15
  -1 -25   5 -129.58   88.38
   1 -25   5 -263.55  106.73
  -1  27  -5 -124.52  116.66
   1  27  -5   98.12   82.76
  -1 -27   5 -191.83  103.45
   1 -27   5 -171.24  113.19
   1  29  -5   16.95  116.00
  -1 -29   5  -72.84  118.43
   1 -29   5 -156.26  158.13
  -2   0   0 1234.90  127.14
   2   0   0 1110.56  114.60
  -2   0  -2 1100.83  116.84
  -2   0   2 1178.44  127.80
   2   0   2 1235.27  130.60
   2   0  -4   25.93   42.13
  -2   0  -4   22.56   41.76
  -2   0   4   95.96   38.57
   2   0   4   53.37   45.59
   2   0  -6   47.56   47.84
  -2   0  -6   80.70   50.37
  -2   0   6  215.90   58.89
   2   0   6   79.95   56.46
   2   0  -8  315.14   65.54
  -2   0  -8  335.36   67.41
  -2   0   8  250.82   67.88
   2   0   8  336.02   74.81
   2   2   0  335.36  164.03
  -2  -2   0  790.46  165.43
  -2   2   0  487.31   53.93
   2  -2   0  597.32   65.16
   2  -2  -2  851.88   99.99
   2   2  -2  993.35  110.48
   2   2   2  627.84   73.87
  -2  -2   2  806.10   91.47
  -2   2   2  627.56   76.30
   2  -2   2  784.66   86.13
  -2   2  -4   85.95   39.98
   2  -2  -4   79.49   48.50
   2   2  -4  123.77   53.37
  -2  -2  -4  129.86   34.08
   2   2   4   34.08   36.89
  -2  -2   4  276.10   54.40
  -2   2   4   21.63   49.25
   2  -2   4  130.89   40.63
  -2   2  -6  231.34   54.02
   2  -2  -6  240.80   54.40
   2   2  -6  289.02   58.23
  -2  -2  -6   72.00   44.47
   2   2   6  123.68   48.59
  -2  -2   6  192.30   57.67
  -2   2   6  110.66   62.45
   2  -2   6  164.03   50.93
  -2   2  -8  242.20   60.11
   2  -2  -8  304.46   69.28
   2   2  -8  228.16   58.05
  -2  -2  -8  191.55   60.11
   2   2   8  150.27   60.67
  -2  -2   8  204.75   64.13
  -2   2   8  292.95   74.52
   2  -2   8  307.46   68.63
  -2   4  -2   97.65   31.83
   2  -4  -2   92.69   31.36
   2   4  -2  143.81   43.53
  -2  -4  -2   -4.03   48.59
   2   4   2   67.22   43.07
  -2  -4   2  159.44   45.22
  -2   4   2   42.60   33.05
   2  -4   2   93.44   30.61
  -2   4  -4  154.29   39.32
   2  -4  -4  101.86   45.78
   2   4  -4   99.71   42.97
  -2  -4  -4  -18.07   39.79
   2   4   4   84.64   41.94
  -2  -4   4  174.80   44.38
  -2   4   4  140.44   43.53
   2  -4   4  183.32   39.79
  -2   4  -6   78.27   42.79
   2  -4  -6   63.10   48.87
   2   4  -6   29.68   49.43
  -2  -4  -6  -16.67   31.64
   2   4   6  -24.15   47.47
  -2  -4   6  -49.71   55.99
  -2   4   6   61.42   52.24
   2  -4   6   53.46   47.84
  -2   4  -8  134.07   47.37
   2  -4  -8  189.12   56.92
   2   4  -8   58.05   51.31
  -2  -4  -8   97.65   51.77
   2   4   8  145.49   55.71
  -2  -4   8   89.79   59.26
  -2   4   8  204.57   70.69
   2  -4   8  120.21   59.83
  -2   6  -2 1073.86  128.83
   2  -6  -2 1269.35  141.47
   2   6  -2  903.75  108.51
  -2  -6   2 1421.58  158.04
  -2   6   2 1439.74  158.32
   2  -6   2 1024.52  122.27
  -2   6  -4   26.21   33.80
   2  -6  -4  107.29   41.94
   2   6  -4  -15.35   45.97
  -2  -6  -4  115.25   47.19
   2   6   4  -39.42   56.64
  -2  -6   4   35.11   50.84
  -2   6   4   83.79   41.29
   2  -6   4   19.19   37.45
  -2   6  -6  157.76   52.24
   2  -6  -6  194.55   50.93
   2   6  -6  161.50   47.47
  -2  -6  -6   88.38   38.67
   2   6   6   81.73   49.53
  -2  -6   6  118.53   51.87
  -2   6   6  179.76   55.71
   2  -6   6  140.81   47.56
  -2   6  -8   42.32   55.05
   2  -6  -8   48.68   46.62
   2   6  -8   20.22   53.46
  -2  -6  -8    5.90   42.60
   2   6   8  -19.19   48.03
  -2  -6   8  -29.77   56.74
  -2   6   8   41.19   53.08
   2  -6   8  -11.14   51.87
  -2   8  -2 -232.37  177.42
   2  -8  -2   40.35   55.99
   2   8  -2 -179.66   83.61
  -2  -8   2 -203.54   83.23
  -2   8   2   44.94   52.71
  -2   8  -4   59.08   30.80
   2  -8  -4  -58.80   53.83
   2   8  -4   25.28   46.06
  -2  -8  -4   -4.21   58.89
   2   8   4  -41.01   56.83
  -2  -8   4  -37.36   51.40
  -2   8   4  -10.30   50.09
   2  -8   4    0.09   40.82
  -2   8  -6   27.43   38.95
   2  -8  -6   24.44   47.28
   2   8  -6  -15.54   45.13
  -2  -8  -6  -24.53   46.62
   2   8   6   -6.37   48.50
  -2  -8   6   13.76   44.75
  -2   8   6   76.77   47.75
   2  -8   6  -34.08   44.85
  -2   8  -8   -4.87   50.18
   2  -8  -8   -5.43   47.37
   2   8  -8    9.92   48.50
  -2  -8  -8  -60.39   41.48
   2   8   8  -13.20   42.79
  -2  -8   8   25.37   56.83
  -2   8   8   14.70   45.69
   2  -8   8   42.04   50.28
   2 -10  -2  -48.12   54.77
  -2 -10   2 -621.01  225.35
  -2  10   2  -78.08   55.61
  -2  10  -4  178.35   46.62
   2 -10  -4  215.62   55.61
   2  10  -4  179.57   50.00
  -2 -10  -4  108.79   61.04
   2  10   4  187.62   65.91
  -2 -10   4  292.11   60.57
  -2  10   4  187.81   58.89
   2 -10   4  176.01   47.94
  -2  10  -6    4.21   42.32
   2 -10  -6    2.90   51.31
   2  10  -6  -26.21   46.91
  -2 -10  -6   11.05   54.30
   2  10   6    7.40   62.17
  -2 -10   6 -133.13   60.11
  -2  10   6  -11.61   50.56
   2 -10   6  -44.10   53.37
  -2  10  -8   45.22   44.66
   2 -10  -8   -4.87   40.82
   2  10  -8   -8.71   38.48
  -2 -10  -8  -55.61   42.60
   2  10   8  -23.03   48.12
  -2 -10   8  -93.72   52.05
  -2  10   8  -25.93   45.59
   2 -10   8  -38.57   48.68
   2 -12  -2  -23.50   52.80
   2  12  -2 -424.58  185.19
  -2 -12   2 -609.02  244.36
  -2  12   2  -53.27   53.08
  -2  12  -4  395.75   66.75
   2 -12  -4  498.36   81.73
   2  12  -4  441.81   75.65
  -2 -12  -4  297.07   67.22
   2  12   4  216.74   63.66
  -2 -12   4  404.45   70.78
  -2  12   4  494.71   84.17
   2 -12   4  323.28   73.49
  -2  12  -6  -21.81   38.76
   2 -12  -6  -71.34   54.68
   2  12  -6    5.34   44.66
  -2 -12  -6  -43.44   58.42
   2  12   6  -93.44   61.60
  -2 -12   6 -104.39   58.61
  -2  12   6  -45.31   56.46
   2 -12   6  -25.65   49.15
   2  14  -2  -49.15  184.63
  -2 -14   2 -153.07  209.06
  -2  14  -4   64.13   75.93
   2 -14  -4  127.42   60.20
   2  14  -4   71.34   60.11
  -2 -14  -4   79.86   56.08
  -2 -14   4   56.74   78.83
  -2  14   4   27.99   63.38
   2 -14   4   -3.09   74.90
  -2  14  -6  -42.13   46.81
   2 -14  -6   41.48   58.51
   2  14  -6  -61.98   47.00
  -2 -14  -6  -99.33   57.30
   2  14   6 -121.99   64.23
  -2 -14   6  -98.87   57.39
  -2  14   6   92.97   58.33
   2 -14   6   -9.74   47.94
  -2  16  -4  -45.13   96.34
   2 -16  -4    4.12   62.35
   2  16  -4  -49.71   92.87
  -2 -16   4   -2.62   84.17
  -2  16   4   57.02   62.35
   2 -16   4 -154.39  105.42
  -2  16  -6  -70.59   47.19
   2 -16  -6  -51.68   57.77
   2  16  -6  -80.80   47.84
  -2 -16  -6  -97.46   57.02
   2  16   6  -58.98   62.63
  -2 -16   6  -50.65   61.51
  -2  16   6 -114.31   64.04
   2 -16   6  -46.44   45.88
  -2  18  -4   42.60  102.61
   2 -18  -4  117.22   55.80
   2  18  -4   30.71   76.58
  -2 -18   4 -120.40   97.84
  -2  18   4   36.23   62.63
   2 -18   4  -42.97  146.99
  -2  18  -6  -78.92   54.58
   2 -18  -6  -66.57   53.37
   2  18  -6  -63.01   49.15
  -2 -18  -6  -80.14   60.39
   2  18   6  -97.18   58.33
  -2 -18   6 -124.24   57.77
  -2  18   6  -13.67   54.21
   2 -18   6  -87.07   57.02
  -2  20  -4  141.28  107.39
   2 -20  -4   98.77   48.50
   2  20  -4   28.37   71.34
  -2 -20   4  -45.31   85.85
  -2  20   4   24.06   54.40
   2 -20   4 -113.47  117.78
  -2  20  -6  -36.14   51.87
   2 -20  -6  -10.11   53.46
   2  20  -6  -71.53   50.93
  -2 -20  -6  -48.97   53.37
   2  20   6  -16.29   56.17
  -2  20   6  104.11   60.76
   2 -20   6 -124.14   63.01
   2  22  -4  -67.97   81.92
  -2 -22   4  -92.13  111.97
  -2  22  -6  -49.81   67.50
   2 -22  -6  -13.58   61.70
   2  22  -6    2.81   50.00
  -2 -22  -6  -66.85   52.43
   2  22   6  -25.28   54.68
  -2 -22   6 -104.30   66.10
  -2  22   6  -39.42   60.95
   2 -22   6  -98.68   70.69
   2  24  -4  -53.37   86.41
  -2 -24   4 -216.08  102.33
  -2  24  -6  -94.28   72.84
   2 -24  -6  -46.62   60.57
   2  24  -6  -50.18   68.81
  -2 -24   6 -134.16   74.15
  -2  24   6  -36.61   58.80
   2 -24   6  -88.10   79.11
  -2 -26   4  -52.62  120.68
  -2  26  -6  -16.29   81.27
   2 -26  -6   21.44   55.71
   2  26  -6  -94.00   80.52
  -2 -26   6 -101.49   90.07
  -2  26   6  -14.98   59.08
   2 -26   6 -140.53   98.68
   3  -1  -1 2606.11  269.17
   3   1  -1 2621.09  270.10
  -3   1   1 2606.76  269.64
  -3   1  -3  815.84   92.13
   3  -1  -3  662.86   79.58
   3   1  -3  630.74   79.11
  -3  -1  -3  719.68   82.20
   3   1   3  612.58   70.12
  -3  -1   3  584.02   75.46
  -3   1   3  649.56   79.02
   3  -1   3  752.17   85.10
  -3   1  -5   16.95   42.97
   3  -1  -5  -12.08   47.94
   3   1  -5   64.88   44.19
  -3  -1  -5  -13.48   40.91
   3   1   5   23.59   40.91
  -3  -1   5  112.07   52.52
  -3   1   5   71.25   47.37
   3  -1   5  136.50   51.49
  -3   1  -7  227.04   60.29
   3  -1  -7  174.61   53.55
   3   1  -7  121.99   45.50
  -3  -1  -7  158.69   60.11
   3   1   7   91.94   58.33
  -3  -1   7  273.38   66.66
  -3   1   7  207.28   60.67
   3  -1   7  215.05   63.10
   3  -3  -1 1750.39  182.85
   3   3  -1 2390.87  249.88
  -3   3   1 1523.54  160.19
  -3   3  -3  662.57   76.21
   3   3  -3  834.28   96.81
  -3  -3  -3  726.89   88.10
   3   3   3  741.50   87.82
  -3  -3   3  723.62   87.26
  -3   3   3  788.87   95.31
   3  -3   3  793.09   88.57
  -3   3  -5  150.17   43.25
   3  -3  -5  156.63   48.87
   3   3  -5   96.62   49.06
  -3  -3  -5  139.69   40.45
   3   3   5  135.29   45.22
  -3  -3   5  137.06   51.12
  -3   3   5  154.57   58.51
   3  -3   5  140.90   47.00
  -3   3  -7  180.69   51.49
   3  -3  -7  150.64   54.68
   3   3  -7  105.89   46.16
  -3  -3  -7  196.14   51.59
   3   3   7  217.67   61.14
  -3  -3   7  183.78   57.86
  -3   3   7  197.64   67.97
   3  -3   7  214.68   53.83
   3  -5  -1 2867.13  296.88
  -3  -5   1 3009.62  321.04
  -3   5   1 2996.33  310.08
  -3   5  -3  673.62   78.92
   3   5  -3  486.28   67.22
  -3  -5  -3  566.52   80.33
   3   5   3  682.05   89.41
  -3  -5   3  514.84   73.87
  -3   5   3  694.41   85.85
   3  -5   3  689.54   84.82
  -3   5  -5  279.37   50.09
   3  -5  -5  234.90   50.37
   3   5  -5  238.55   49.62
  -3  -5  -5  205.78   51.40
   3   5   5  188.56   56.55
  -3  -5   5  220.30   52.15
  -3   5   5  236.12   50.56
   3  -5   5  247.92   50.93
  -3   5  -7  211.50   49.43
   3  -5  -7  228.07   59.54
   3   5  -7  225.82   55.43
  -3  -5  -7  213.56   50.84
   3   5   7  277.97   61.32
  -3  -5   7  206.25   56.08
  -3   5   7  173.39   60.01
   3  -5   7  327.87   61.89
   3  -7  -1  -71.72   48.59
   3   7  -1 -141.37  221.51
  -3  -7   1 -401.27  243.89
  -3   7   1  -95.96   51.87
  -3   7  -3  -41.38   40.91
   3  -7  -3  -64.13   53.46
   3   7  -3  -37.17   54.30
  -3  -7  -3  -87.16   53.37
   3   7   3  -66.00   50.46
  -3  -7   3  -19.10   49.25
  -3   7   3  -39.70   44.38
   3  -7   3   42.79   43.44
  -3   7  -5   45.69   29.87
   3  -7  -5   50.84   40.73
   3   7  -5    8.89   43.63
  -3  -7  -5    3.28   52.80
   3   7   5  -12.45   60.11
  -3  -7   5    5.90   46.16
  -3   7   5   68.44   43.44
   3  -7   5  -26.12   36.33
  -3   7  -7  116.37   48.22
   3  -7  -7   52.52   48.12
   3   7  -7  120.40   48.03
  -3  -7  -7   76.86   47.75
   3   7   7   20.41   53.83
  -3  -7   7   40.91   46.72
  -3   7   7  163.47   55.80
   3  -7   7   46.62   46.62
   3  -9  -1    7.40   51.12
   3   9  -1 -139.50  338.26
  -3  -9   1 -999.90  378.89
  -3   9   1  -77.80   50.65
  -3   9  -3  319.82   63.94
   3  -9  -3  348.37   61.42
   3   9  -3  342.48   62.73
  -3  -9   3  325.90   63.66
  -3   9   3  421.40   68.35
   3  -9   3  236.87   53.37
  -3   9  -5  166.84   40.91
   3  -9  -5  158.04   49.34
   3   9  -5  185.19   48.31
  -3  -9  -5  164.78   61.89
   3   9   5  166.46   62.26
  -3  -9   5  172.92   57.86
  -3   9   5   64.13   50.28
   3  -9   5  123.96   50.84
  -3   9  -7  -10.39   45.50
   3  -9  -7    8.43   51.40
   3   9  -7  -53.55   46.53
  -3  -9  -7  -38.95   51.12
   3   9   7 -129.39   65.16
  -3  -9   7  -23.13   45.41
  -3   9   7   45.50   47.65
   3  -9   7  -55.52   46.53
  -3  11  -3  239.77   93.90
   3 -11  -3  157.85   52.24
   3  11  -3  139.50   54.02
  -3 -11   3   97.37   60.48
  -3  11   3  196.42   56.36
   3 -11   3  349.03  100.83
  -3  11  -5   36.51   41.29
   3 -11  -5   -5.06   50.00
   3  11  -5   13.67   55.80
  -3 -11  -5    8.80   55.52
   3  11   5  -18.07   68.63
  -3 -11   5   32.96   45.41
  -3  11   5   -3.56   54.49
   3 -11   5   34.17   39.88
  -3  11  -7  -68.35   47.94
   3 -11  -7  -10.02   48.12
   3  11  -7  -73.31   52.15
  -3 -11  -7  -47.00   57.77
   3  11   7    2.34   57.58
  -3 -11   7  -38.39   58.05
  -3  11   7  -18.82   48.68
   3 -11   7  -95.22   55.99
  -3  13  -3  600.88  143.15
   3 -13  -3  534.31   83.14
   3  13  -3  665.85  124.24
  -3 -13   3  378.89   93.06
  -3  13   3  472.99   83.51
   3 -13   3  312.14  140.53
  -3  13  -5   47.65   46.62
   3 -13  -5   52.71   52.15
   3  13  -5   -3.09   51.59
  -3 -13  -5  -24.72   56.83
   3  13   5 -100.18   62.45
  -3 -13   5   84.82   53.27
  -3  13   5  119.00   56.55
   3 -13   5  139.50   46.91
  -3  13  -7  -54.21   49.71
   3 -13  -7  -14.32   51.68
   3  13  -7 -103.83   55.14
  -3 -13  -7  -85.85   55.05
   3  13   7  -89.69   64.51
  -3 -13   7 -111.97   61.98
  -3  13   7    2.53   49.25
   3 -13   7   34.55   59.45
   3 -15  -3   -0.75   62.35
   3  15  -3  -45.13  106.26
  -3 -15   3 -196.42  123.30
  -3  15   3  -94.37   58.42
  -3  15  -5  -41.10   49.43
   3 -15  -5  -64.41   53.46
   3  15  -5    5.71   53.08
  -3 -15  -5  -89.13   53.18
   3  15   5 -123.30   60.57
  -3 -15   5  -45.78   58.23
  -3  15   5   44.66   60.39
  -3  15  -7  -66.29   51.31
   3 -15  -7  -25.47   51.21
   3  15  -7   -6.55   58.61
  -3 -15  -7  -96.15   62.73
   3  15   7  -38.76   65.07
  -3 -15   7   -3.28   49.71
  -3  15   7  -17.60   55.99
   3 -15   7  -47.56   49.71
   3 -17  -3   53.74   53.55
   3  17  -3 -137.53  113.47
  -3 -17   3 -244.26  142.68
  -3  17   3   45.03   56.74
  -3  17  -5   37.45   59.08
   3 -17  -5   26.59   50.93
   3  17  -5   36.98   49.90
  -3 -17  -5   15.45   48.40
  -3 -17   5 -113.94   79.86
  -3  17   5  -12.45   50.74
   3 -17   5  -18.16   64.04
  -3  17  -7    7.77   49.43
   3 -17  -7   43.72   50.74
   3  17  -7  -24.25   48.12
  -3 -17  -7  -95.59   62.07
   3  17   7 -146.15   79.77
  -3 -17   7  -34.36   60.67
  -3  17   7   26.12   56.55
   3 -17   7  -57.77   52.05
   3 -19  -3   -1.50   55.43
   3  19  -3  -75.93  124.61
  -3 -19   3 -150.17  140.34
  -3  19  -5  -38.10   63.20
   3 -19  -5   37.73   47.75
   3  19  -5  -41.76   51.59
  -3 -19   5  -84.35   67.69
  -3  19   5   39.42   57.58
   3 -19   5 -174.33   65.63
  -3  19  -7    2.25   47.75
   3 -19  -7  -14.04   49.71
   3  19  -7  -49.06   49.90
  -3 -19  -7  -62.92   63.66
   3  19   7   45.31   65.82
  -3 -19   7 -116.56   64.60
  -3  19   7  -62.73   55.99
   3 -19   7  -22.66   50.74
   3  21  -3  -30.80  147.46
  -3 -21   3  -67.32  168.62
  -3  21  -5   -9.36   70.78
   3 -21  -5  -12.83   54.21
   3  21  -5  -93.81   62.35
  -3 -21   5  -24.90   69.66
  -3  21   5  -40.82   55.14
   3 -21   5 -130.79   71.72
  -3  23  -5  -79.11   76.96
   3 -23  -5   27.24   45.78
   3  23  -5  -60.29   64.04
  -3 -23   5  -86.23   71.62
  -3  23   5   -2.81   51.02
   3 -23   5  -29.96   96.90
  -3  25  -5  -52.34  126.67
   3 -25  -5   26.59   46.16
   3  25  -5  -26.12   68.25
  -3 -25   5  -94.19   79.49
  -3  25   5  -24.34   51.21
   3 -25   5 -234.81  107.57
   3  27  -5   63.38   73.68
  -3 -27   5  -96.71   94.37
  -3  27   5  -38.57   50.65
   3  29  -5  -20.13   80.24
  -3 -29   5   -8.15  102.52
  -4   0   0 1018.72  107.76
   4   0   0  833.34   89.79
   4   0  -2 1423.83  153.26
  -4   0  -2 1655.92  172.92
  -4   0   2 1216.08  134.44
   4   0   2 1993.53  208.13
   4   0  -4   58.33   38.10
  -4   0  -4   45.03   32.96
  -4   0   4  146.15   46.16
   4   0   4  161.22   40.82
   4   0  -6  129.20   49.06
  -4   0  -6   41.01   46.91
  -4   0   6   74.90   50.65
   4   0   6   23.41   47.00
   4   0  -8  209.06   57.77
  -4   0  -8  193.71   56.46
  -4   0   8  210.65   60.67
   4   0   8  156.45   61.79
   4   2   0  583.37   98.68
  -4  -2   0  390.22   69.19
   4   2  -2  191.37   37.92
  -4  -2   2  237.90   41.29
   4  -2   2  301.84   38.57
   4   2  -4  148.11   46.34
  -4  -2  -4  153.45   38.10
   4   2   4  123.49   37.64
  -4  -2   4   97.65   45.03
  -4   2   4  339.85   59.08
   4  -2   4  159.35   43.44
  -4   2  -6  243.98   53.08
   4  -2  -6  354.83   65.54
  -4   2   6  283.49   57.86
   4  -2   6  188.93   50.46
  -4   2  -8  200.35   57.02
   4  -2  -8  258.68   60.76
   4   2  -8  146.52   50.56
  -4  -2  -8  142.78   47.47
   4   2   8  232.75   56.36
  -4  -2   8  170.96   61.14
  -4   2   8  200.64   57.86
   4  -2   8  131.26   53.46
  -4   4   0  165.43   38.48
   4  -4   0  265.89   44.47
  -4   4  -2   18.35   27.99
   4  -4  -2   38.67   31.64
   4   4  -2   37.54   40.26
  -4  -4   2   66.57   42.32
  -4   4   2   39.70   37.73
   4  -4   2  -17.79   24.62
  -4   4  -4  446.40   61.42
   4  -4  -4  425.89   66.85
   4   4  -4  515.49   71.72
  -4  -4  -4  393.13   62.92
   4   4   4  371.69   60.11
  -4  -4   4  397.99   66.38
  -4   4   4  440.87   73.68
   4  -4   4  384.32   52.24
  -4   4  -6   19.75   44.00
   4  -4  -6   19.94   50.00
   4   4  -6    5.34   48.40
  -4  -4  -6  -31.46   39.13
   4   4   6   55.52   39.42
  -4  -4   6  -10.11   51.59
  -4   4   6   33.80   50.84
   4  -4   6  -46.91   49.53
  -4   4  -8   56.83   47.09
   4  -4  -8   71.81   51.49
   4   4  -8   52.24   47.37
  -4  -4  -8   26.78   39.42
   4   4   8   32.21   44.28
  -4  -4   8   89.97   49.90
  -4   4   8   86.70   61.98
   4  -4   8  104.67   48.31
  -4   6   0 2068.89  217.77
   4  -6   0 2103.25  221.70
  -4   6  -2 -148.58  133.98
   4  -6  -2   -8.61   33.24
   4   6  -2   -2.34   56.46
  -4  -6   2  -59.64   63.66
  -4   6   2  -53.46   34.55
   4  -6   2 -499.29  173.02
  -4   6  -4  723.90   81.55
   4  -6  -4  552.57   74.99
   4   6  -4  695.72   85.95
  -4  -6  -4 1035.29  126.86
   4   6   4  967.04  116.47
  -4  -6   4  763.87   97.56
   4  -6   4  725.86   82.30
  -4   6  -6    5.71   40.63
   4  -6  -6   52.71   43.82
   4   6  -6  -13.01   45.41
  -4  -6  -6  -89.13   47.09
   4   6   6  -43.44   45.31
  -4  -6   6   -2.06   46.72
  -4   6   6   59.83   51.21
   4  -6   6    8.99   45.69
  -4   6  -8   46.16   44.94
   4  -6  -8   75.65   55.80
   4   6  -8   40.54   47.37
  -4  -6  -8   14.70   37.45
   4   6   8  -16.20   39.13
  -4  -6   8  -46.53   52.71
  -4   6   8   63.48   55.61
   4  -6   8   80.80   48.50
   4  -8  -2  -40.54   43.53
   4   8  -2   41.10   63.85
  -4  -8   2   33.42   64.13
  -4   8   2   -1.50   46.25
  -4   8  -4 1140.15  123.68
   4   8  -4 1004.77  115.91
  -4  -8  -4  862.84  111.41
   4   8   4  984.64  118.06
  -4  -8   4 1144.64  133.13
  -4   8   4  991.10  118.71
   4  -8   4 1066.37  116.84
  -4   8  -6  -20.41   38.48
   4  -8  -6  -35.11   45.59
   4   8  -6  -32.96   49.71
  -4  -8  -6   -0.66   55.24
   4   8   6   44.94   51.59
  -4  -8   6   13.76   47.75
  -4   8   6   41.01   42.32
   4  -8   6    0.19   42.97
  -4   8  -8   23.13   50.18
   4  -8  -8   10.02   52.52
   4   8  -8    4.68   47.28
  -4  -8  -8   11.23   39.79
   4   8   8   30.43   42.88
  -4  -8   8   22.75   48.97
  -4   8   8   15.26   48.87
   4  -8   8 -116.28   49.81
   4 -10  -2   18.07   53.46
  -4 -10   2  279.75  109.91
  -4  10   2  130.32   53.27
  -4  10  -4  168.80   43.25
   4  10  -4   31.74   46.91
  -4 -10  -4   43.82   53.65
   4  10   4   58.14   56.64
  -4 -10   4   56.55   55.14
  -4  10   4   48.12   54.58
   4 -10   4  134.26   41.85
  -4  10  -6  -36.61   39.88
   4 -10  -6   17.41   42.22
   4  10  -6  -13.86   43.91
  -4 -10  -6   -1.40   56.27
   4  10   6  -40.45   54.77
  -4 -10   6  -60.01   56.46
  -4  10   6   26.40   45.59
   4 -10   6  -60.57   48.22
   4 -12  -2  155.51   53.46
   4  12  -2  269.64  139.87
  -4 -12   2 -217.39  150.64
  -4  12   2  114.69   53.74
  -4  12  -4   12.36   46.06
   4 -12  -4   73.03   57.48
   4  12  -4  -14.23   46.81
  -4 -12   4  -20.50   56.36
  -4  12   4   45.59   58.89
   4 -12   4   41.85   54.21
  -4  12  -6    6.74   41.38
   4 -12  -6  -31.08   61.60
   4  12  -6   33.24   48.22
  -4 -12  -6  111.41   66.19
   4  12   6   36.98   59.64
  -4 -12   6   28.18   50.18
  -4  12   6   54.21   48.31
   4 -12   6   27.24   42.69
   4 -14  -2   98.21   50.18
  -4 -14   2 -287.14  162.53
  -4  14   2  108.79   53.08
  -4  14  -4   73.03   78.64
   4 -14  -4  195.30   59.45
   4  14  -4  131.54   57.11
  -4 -14   4   71.34   57.48
  -4  14   4  125.74   70.50
   4 -14   4   32.77   83.98
  -4  14  -6  -32.49   50.93
   4 -14  -6  -20.13   52.15
   4  14  -6  -10.95   51.31
  -4 -14  -6  -40.91   56.17
   4  14   6 -139.50   64.32
  -4 -14   6  -42.60   55.24
  -4  14   6   -2.53   54.11
   4 -14   6  -42.60   44.85
   4 -16  -2  129.01   47.47
  -4 -16   2   21.72  175.83
  -4  16   2  181.91   56.46
  -4  16  -4  228.07   93.81
   4 -16  -4  137.63   61.04
   4  16  -4  140.06   65.54
  -4 -16   4  114.88   76.96
  -4  16   4   91.10   59.36
   4 -16   4  108.14  117.59
  -4  16  -6    8.99   46.34
   4 -16  -6   -6.74   52.52
   4  16  -6  -57.02   49.71
  -4 -16  -6  -91.56   49.71
   4  16   6   -3.28   52.99
  -4 -16   6  -62.17   57.39
  -4  16   6   84.82   59.08
   4 -16   6   19.47   44.66
  -4  18  -4  421.68  123.49
   4 -18  -4  363.26   75.93
   4  18  -4  181.63   71.62
  -4 -18   4  315.32   97.56
  -4  18   4  186.97   59.17
   4 -18   4  164.31  107.29
  -4  18  -6   65.16   48.59
   4 -18  -6   24.25   51.31
   4  18  -6  -45.50   49.81
  -4 -18  -6   34.17   49.90
   4  18   6  -44.38   59.36
  -4 -18   6  -33.14   54.58
  -4  18   6   64.04   51.96
   4 -20  -4  132.20   56.74
   4  20  -4   79.30   66.00
  -4 -20   4   38.20   76.68
  -4  20   4  107.85   54.77
  -4  20  -6  -36.61   61.89
   4 -20  -6   -4.87   52.24
   4  20  -6   29.77   47.37
  -4 -20   6  -25.75   51.49
  -4  20   6   39.79   51.49
   4 -20   6   14.79   63.29
   4 -22  -4   57.48   47.37
   4  22  -4   11.80   72.09
  -4 -22   4    4.49   79.21
  -4  22   4   87.16   53.74
  -4  22  -6  -52.24   67.50
   4 -22  -6   53.18   51.49
   4  22  -6  -39.88   47.47
  -4 -22   6 -127.33   67.03
  -4  22   6   15.17   60.95
   4 -22   6  -86.32   78.64
   4 -24  -4   38.67   45.31
   4  24  -4   14.79   72.93
  -4 -24   4   -1.87   89.32
  -4  24  -6 -103.45   76.68
   4 -24  -6   38.29   66.29
   4  24  -6  -76.58   74.90
  -4 -24   6  -93.53   77.15
  -4  24   6  -18.35   56.64
   4 -24   6  -48.31   82.86
   4  26  -4  -16.20   91.84
  -4 -26   4  -75.46   99.24
  -4 -28   4   72.56  119.28
   5  -1  -1 1894.57  198.76
   5   1  -1 2167.85  226.19
  -5  -1   1 2378.88  248.95
  -5   1   1 2007.85  210.09
  -5   1  -3  302.40   40.54
   5  -1  -3  245.29   46.62
   5   1  -3  263.36   49.90
  -5  -1  -3  182.10   37.26
   5   1   3  280.68   46.25
  -5  -1   3  217.86   51.59
  -5   1   3  168.34   44.66
   5  -1   3  158.60   30.90
  -5   1  -5   52.34   36.33
   5  -1  -5  102.24   49.25
   5   1  -5  136.88   45.78
  -5  -1  -5  137.63   35.67
   5   1   5   59.45   36.61
  -5  -1   5   78.74   51.87
  -5   1   5  107.95   43.82
   5  -1   5  164.40   41.85
  -5   1  -7   91.00   51.40
   5  -1  -7   80.61   48.22
   5   1  -7  113.94   47.65
  -5  -1  -7   11.42   43.16
   5   1   7  199.42   53.83
  -5  -1   7   73.49   53.74
  -5   1   7    2.81   51.59
   5  -1   7  104.20   54.86
   5  -3  -1 2087.71  219.17
   5   3  -1 2445.45  256.25
  -5  -3   1 2389.65  250.91
  -5   3   1 2133.78  223.29
  -5   3  -3   15.54   26.21
   5  -3  -3  106.45   46.62
   5   3  -3   74.24   38.20
  -5  -3  -3    9.46   40.82
   5   3   3    3.56   38.76
  -5  -3   3   50.56   40.63
  -5   3   3   43.44   38.20
   5  -3   3   48.40   23.69
  -5   3  -5   23.03   37.54
   5  -3  -5   27.34   44.47
   5   3  -5  -34.92   45.78
  -5  -3  -5  -11.70   40.73
   5   3   5   14.32   45.41
  -5  -3   5  -18.82   48.97
  -5   3   5   18.54   55.14
   5  -3   5   57.30   36.98
  -5   3  -7  -19.19   45.88
   5  -3  -7   95.03   50.00
   5   3  -7   58.98   53.65
  -5  -3  -7   72.28   38.20
   5   3   7   41.85   45.31
  -5  -3   7   60.20   57.11
  -5   3   7   31.36   57.58
   5  -3   7  103.36   44.56
   5  -5  -1  188.75   37.17
   5   5  -1  221.05   63.38
  -5  -5   1  307.27   67.13
  -5   5   1  252.32   42.69
  -5   5  -3   79.39   35.76
   5  -5  -3  153.26   43.63
   5   5  -3  117.78   35.39
  -5  -5   3  133.13   51.02
  -5   5   3  190.52   47.84
   5  -5   3  134.07   35.58
  -5   5  -5   28.18   40.82
   5  -5  -5   27.43   47.28
   5   5  -5   59.54   43.91
  -5  -5  -5    7.02   50.46
   5   5   5   68.53   50.84
  -5  -5   5  -45.41   47.56
  -5   5   5    0.66   50.74
   5  -5   5   51.59   33.89
  -5   5  -7   -2.15   41.66
   5  -5  -7   70.22   50.84
   5   5  -7   36.23   47.00
  -5  -5  -7    9.64   36.70
   5   5   7  -19.66   46.53
  -5  -5   7    1.31   48.68
  -5   5   7   11.61   61.79
   5  -5   7   45.78   49.15
   5  -7  -1 1243.98  136.78
  -5   7   1 1141.08  126.30
  -5   7  -3   77.71   31.93
   5  -7  -3   13.95   40.35
   5   7  -3   55.71   49.81
  -5  -7   3   76.77   43.07
   5  -7   3  102.89   36.51
  -5   7  -5    4.96   30.52
   5  -7  -5   41.76   44.10
   5   7  -5   25.56   43.91
  -5  -7  -5   31.83   56.08
   5   7   5    0.09   55.61
  -5  -7   5  -45.31   71.90
  -5   7   5   35.20   45.31
   5  -7   5   42.13   35.39
  -5   7  -7   29.96   43.53
   5  -7  -7   87.16   57.67
   5   7  -7    8.52   50.74
  -5  -7  -7  -25.84   47.94
   5   7   7  -20.32   53.65
  -5  -7   7   11.98   55.24
  -5   7   7   74.90   47.56
   5  -7   7    8.71   44.66
   5  -9  -1   36.51   49.43
   5   9  -1   23.22  243.51
  -5  -9   1  276.84  228.44
  -5   9   1   59.64   48.97
   5  -9  -3  505.47   72.56
   5   9  -3  240.61   52.80
  -5  -9   3  467.84   78.27
  -5   9   3  363.63   63.57
  -5   9  -5  173.58   39.13
   5  -9  -5  101.86   41.29
   5   9  -5  148.49   49.53
  -5  -9  -5   60.39   57.20
   5   9   5  200.73   61.42
  -5  -9   5  213.65   61.89
  -5   9   5  134.54   46.81
   5  -9   5  149.80   50.00
  -5   9  -7  -70.03   45.59
   5  -9  -7  -19.85   50.28
   5   9  -7  -44.56   45.03
  -5  -9  -7  -35.48   50.56
   5   9   7  -28.27   56.36
  -5  -9   7  -17.60   42.32
  -5   9   7    7.49   50.65
   5  -9   7  -24.06   43.53
   5 -11  -1   12.55   50.28
   5  11  -1  -69.28  240.80
  -5 -11   1  478.23  236.03
  -5  11   1  -29.77   49.34
  -5  11  -3  178.91   97.93
   5 -11  -3  114.50   44.66
  -5 -11   3  115.16   52.52
  -5  11   3  135.38   51.02
   5 -11   3  -66.57  126.49
   5 -11  -5   67.69   40.16
   5  11  -5   57.86   53.83
  -5 -11  -5  -50.74   51.68
   5  11   5   32.21   50.18
  -5 -11   5   34.83   54.68
  -5  11   5   25.84   55.43
   5 -11   5   14.42   42.51
  -5  11  -7  -52.80   42.79
   5 -11  -7  -15.82   45.88
   5  11  -7   -1.40   49.71
  -5 -11  -7    6.46   56.64
   5  11   7  -25.18   60.20
  -5 -11   7  -60.95   57.30
  -5  11   7  -65.07   50.18
   5 -11   7  -86.70   43.82
   5 -13  -1  209.53   51.49
  -5  13   1  230.88   59.26
   5 -13  -3  181.82   62.07
   5  13  -3  415.50   77.61
  -5 -13   3  121.90   74.15
  -5  13   3  306.71   63.85
  -5  13  -5   -5.80   43.35
   5  13  -5   44.19   50.00
  -5 -13  -5   55.24   45.69
  -5 -13   5   39.98   56.92
  -5  13   5   26.31   52.15
   5 -13   5   55.33   44.19
  -5  13  -7  -44.85   48.03
   5 -13  -7   21.07   43.16
   5  13  -7   -6.93   49.62
  -5 -13  -7   -7.58   60.11
   5  13   7  -26.87   62.07
  -5 -13   7   32.30   57.77
  -5  13   7  -16.67   41.29
   5 -13   7    9.83   55.71
   5 -15  -3  960.30  119.74
   5  15  -3 1245.94  163.19
  -5 -15   3 1187.15  168.34
  -5  15   3  890.45  118.15
  -5  15  -5  119.56   47.84
   5 -15  -5  265.80   63.85
   5  15  -5  266.36   58.51
  -5 -15   5  243.14   67.22
  -5  15   5  347.06   68.16
   5 -15   5  167.59   62.45
  -5  15  -7  -16.76   47.09
   5 -15  -7   11.14   40.91
   5  15  -7   -4.40   53.18
  -5 -15  -7    3.46   61.14
   5  15   7  -45.97   64.41
  -5 -15   7  -30.52   54.11
  -5  15   7   -3.18   45.88
   5 -15   7   17.32   43.91
   5 -17  -3  814.81  108.32
   5  17  -3  740.84  128.36
  -5 -17   3 1184.90  192.68
  -5  17   3  911.61  122.46
  -5  17  -5  238.83   61.04
   5 -17  -5  297.54   63.85
   5  17  -5  299.03   58.51
  -5 -17   5  315.98   69.38
  -5  17   5  280.03   64.60
   5 -17   5  205.78   68.35
  -5  17  -7   36.61   47.19
   5 -17  -7   15.35   45.78
   5  17  -7  -34.45   56.46
  -5 -17  -7  -61.14   60.86
   5  17   7  -93.06   62.73
  -5 -17   7   40.16   59.17
  -5  17   7   -4.68   49.25
   5 -17   7   43.44   49.62
   5 -19  -3  592.82   84.73
  -5 -19   3  263.64  130.89
  -5  19   3  718.09  106.45
  -5  19  -5  178.07   67.97
   5 -19  -5  359.70   66.10
   5  19  -5  261.30   59.26
  -5 -19   5  151.76   64.60
  -5  19   5  317.76   65.35
   5 -19   5  176.57   69.56
  -5  19  -7   31.83   52.43
   5 -19  -7   83.70   46.72
   5  19  -7  142.12   52.90
  -5 -19  -7  -18.63   55.80
   5  19   7  102.61   65.91
  -5 -19   7  137.25   66.00
  -5  19   7   77.05   51.12
   5 -19   7   33.89   50.56
   5 -21  -3  260.93   60.57
   5  21  -3  304.37   97.65
  -5 -21   3   18.07  100.27
  -5  21   3  305.77   66.47
  -5  21  -5  140.15   74.52
   5 -21  -5  291.36   65.07
   5  21  -5  249.60   76.30
  -5 -21   5   79.77   69.28
  -5  21   5  103.45   55.05
   5 -21   5   81.55   87.63
   5  23  -3  207.00  108.51
  -5 -23   3  -45.78  116.19
   5 -23  -5  113.66   55.61
   5  23  -5   84.92   65.07
  -5 -23   5  -33.14   73.12
  -5  23   5  199.14   61.42
   5 -23   5   -7.96   91.94
   5 -25  -5    9.83   51.12
   5  25  -5    3.00   73.68
  -5 -25   5   43.25   76.77
  -5  25   5   27.71   54.49
   5 -27  -5   -9.08   45.69
   5  27  -5   90.25   71.34
  -5 -27   5  -30.33   80.42
  -5  27   5   -1.78   55.61
   5 -29  -5   -0.56   51.59
   5  29  -5  145.58   88.47
  -5 -29   5   38.95   97.37
  -6   0   0 2204.27  227.88
   6   0   0 2151.66  222.54
   6   0  -2  826.51   95.87
  -6   0   2  707.98   85.67
   6   0  -4  189.31   47.84
  -6   0  -4  201.95   33.99
  -6   0   4  221.98   55.14
   6   0   4  262.15   49.81
   6   0  -6   18.54   46.53
  -6   0  -6    6.65   33.61
  -6   0   6   14.70   50.65
   6   0   6   21.91   42.22
   6   0  -8   93.16   46.16
  -6   0  -8  145.21   53.27
  -6   0   8  145.12   57.58
   6   0   8  234.71   52.43
   6   2   0 1033.32  118.43
  -6  -2   0 1143.33  128.73
   6  -2  -2  990.44  114.78
   6   2  -2 1081.07  120.77
  -6  -2   2  920.04  104.95
  -6   2   2  974.53  111.32
  -6   2  -4  129.86   32.96
   6  -2  -4  132.20   43.63
   6   2  -4   30.71   44.94
  -6  -2  -4   50.00   37.36
   6   2   4   88.85   47.84
  -6  -2   4   61.60   46.34
  -6   2   4  174.51   49.62
   6  -2   4  222.08   40.26
  -6   2  -6   36.14   43.63
   6  -2  -6   22.75   42.32
   6   2  -6   15.64   48.68
  -6  -2  -6   34.92   31.55
   6   2   6   36.14   36.42
  -6  -2   6  115.72   54.77
  -6   2   6   27.34   45.03
   6  -2   6   26.03   47.37
  -6   2  -8  107.95   47.28
   6  -2  -8  105.79   48.03
   6   2  -8  101.39   48.40
  -6  -2  -8   29.87   37.64
   6   2   8    9.74   39.13
  -6  -2   8   46.44   53.08
  -6   2   8  116.09   54.86
   6  -2   8   73.96   53.55
   6   4   0 1804.97  254.84
  -6  -4   0 2000.36  268.70
  -6   4  -2  -15.54   21.25
   6  -4  -2   99.62   39.42
   6   4  -2   59.54   42.32
  -6  -4   2   62.63   40.07
  -6   4   2   51.77   41.29
  -6   4  -4   73.59   31.74
   6  -4  -4   89.60   46.16
   6   4  -4   55.24   47.75
  -6  -4  -4   32.67   46.62
   6   4   4  -10.86   52.05
  -6  -4   4   58.98   44.28
  -6   4   4  241.46   59.92
   6  -4   4   18.63   28.46
  -6   4  -6   29.49   36.98
   6  -4  -6  -53.08   53.37
   6   4  -6   28.27   44.28
  -6  -4  -6  -32.30   42.79
   6   4   6  -17.04   48.40
  -6  -4   6  -77.61   51.59
  -6   4   6   53.27   49.71
   6  -4   6    6.37   43.53
  -6   6   0 1635.14  174.70
   6  -6   0 1560.80  166.74
   6   6  -2   58.70   47.37
  -6  -6   2   41.38   45.03
  -6   6   2  128.55   37.54
  -6   6  -4  -20.97   24.72
  -6  -6  -4   -1.69   44.28
   6   6   4  -22.84   47.56
  -6  -6   4  -29.30   48.78
   6  -6   4  -25.65   24.90
  -6   6  -6   21.91   41.48
   6  -6  -6  -19.57   51.40
   6   6  -6  -44.10   49.53
  -6  -6  -6  -65.63   53.46
   6   6   6  -37.36   50.84
  -6  -6   6  -57.77   54.68
  -6   6   6   37.73   53.27
   6  -6   6   29.21   36.51
  -6   8   0 1427.76  157.47
   6  -8   0 1351.08  148.96
   6  -8  -2  201.85   45.13
   6   8  -2  293.23   57.20
  -6  -8   2  271.41   60.20
  -6   8   2  284.33   56.17
  -6   8  -4  247.35   43.25
   6  -8  -4  257.37   49.53
   6   8  -4  282.56   55.14
  -6  -8   4  253.25   58.70
  -6   8   4  297.44   59.45
   6  -8   4  224.70   39.13
  -6   8  -6  -33.80   35.58
   6  -8  -6  -14.61   47.37
   6   8  -6  -27.53   49.53
  -6  -8  -6   -8.61   54.30
   6   8   6  -35.76   50.93
  -6  -8   6  -32.77   49.81
  -6   8   6   13.95   46.91
   6  -8   6  -12.64   36.98
  -6  10   0  603.50   81.45
   6 -10   0  592.82   80.05
   6 -10  -2  211.87   51.87
   6  10  -2  167.87   60.01
  -6 -10   2  277.59   67.88
  -6  10  -4   27.06   34.83
   6 -10  -4  -30.71   47.37
   6  10  -4   96.15   47.84
  -6 -10   4   10.30   48.12
   6 -10   4   37.26   42.69
  -6  10  -6  -45.41   36.05
   6 -10  -6  -10.20   44.66
   6  10  -6  -29.21   43.44
  -6 -10  -6  -39.51   51.49
   6  10   6   91.56   58.80
  -6 -10   6 -163.56   62.63
  -6  10   6  -68.72   48.03
   6 -10   6  -41.10   42.13
   6 -12  -2  -16.57   48.12
   6  12  -2  -21.35   92.97
  -6  12   2   22.66   55.05
  -6  12  -4  111.32   56.92
   6 -12  -4  106.08   55.33
   6  12  -4  132.29   46.81
  -6 -12   4  147.64   67.60
   6 -12   4   23.97   43.35
  -6  12  -6  -20.78   39.32
   6 -12  -6   -5.71   44.00
   6  12  -6  -22.10   50.93
  -6 -12  -6  -21.35   54.58
   6  12   6  -64.79   51.31
  -6 -12   6  -26.31   55.33
  -6  12   6   42.32   42.32
   6 -12   6   -9.64   39.60
   6 -14  -2  245.67   55.24
   6  14  -2  339.57  122.55
  -6  14   2   98.40   57.95
  -6  14  -4   95.12   74.43
   6 -14  -4   57.58   48.59
   6  14  -4   60.67   50.46
  -6 -14   4  105.05   57.77
  -6  14   4  134.35   59.64
   6 -14   4  -49.06   88.85
  -6  14  -6   50.74   41.76
   6 -14  -6    4.40   48.97
   6  14  -6   79.77   47.00
  -6 -14  -6   66.66   51.77
   6  14   6   -8.05   51.59
  -6 -14   6   18.44   53.55
  -6  14   6   56.92   50.56
   6 -14   6  -82.48   46.34
   6 -16  -2  363.26   69.84
   6  16  -2  482.07  120.12
  -6 -16   2  105.14  136.04
  -6  16   2  415.88   70.59
  -6  16  -4  394.72  114.03
   6 -16  -4  233.78   58.89
   6  16  -4  148.58   55.33
  -6 -16   4  202.51   65.72
  -6  16   4  424.58   76.58
   6 -16   4   52.34   89.97
  -6  16  -6   33.99   41.85
   6  16  -6   45.97   52.24
  -6 -16  -6    9.83   51.59
  -6 -16   6   31.36   62.63
  -6  16   6  -16.57   48.50
   6 -16   6   59.08   41.48
   6 -18  -2  494.43   75.27
  -6 -18   2  255.03  169.46
  -6  18   2  513.90   78.08
   6 -18  -4  656.11   93.72
   6  18  -4  690.47  104.67
  -6 -18   4  483.10   90.35
  -6  18   4  689.82   98.21
  -6  18  -6    1.40   47.94
   6  18  -6   57.30   50.65
  -6 -18   6   54.02   55.14
  -6  18   6   83.89   55.43
   6 -18   6  -59.83   52.34
   6 -20  -2   71.15   50.18
   6 -20  -4  305.68   63.66
   6  20  -4  328.24   72.28
  -6 -20   4  418.78   87.91
  -6  20   4  453.51   82.20
  -6  20  -6   -4.87   64.13
   6 -20  -6   88.66   48.59
   6  20  -6   70.50   47.47
  -6 -20   6    3.93   53.74
  -6  20   6   30.80   50.28
   6 -20   6  -19.29   56.46
   6 -22  -4  -10.58   55.71
   6  22  -4   17.04   60.67
  -6 -22   4  -43.91   80.52
  -6  22   4   65.82   54.11
  -6  22  -6  -88.19   79.86
   6 -22  -6  -33.24   46.62
   6  22  -6    3.56   49.81
  -6 -22   6  -23.87   63.20
  -6  22   6   29.02   49.81
   6 -22   6 -102.71   65.63
   6 -24  -4   30.05   53.08
   6  24  -4  -58.05   64.69
  -6 -24   4  -39.60   81.64
  -6  24   4   -2.62   49.81
  -6  24  -6  -78.74   85.85
   6 -24  -6  -16.20   50.46
   6  24  -6   -4.21   55.14
  -6 -24   6  -39.32   77.24
  -6  24   6   23.97   57.11
   6 -24   6  -71.62   82.58
   6 -26  -4  126.30   55.05
   6  26  -4   86.32   67.78
  -6 -26   4   58.33   87.63
  -6  26   4  140.06   54.40
   6 -28  -4   42.13   50.18
   6  28  -4  127.23   93.34
  -6 -28   4  102.61   96.34
  -6  28   4    8.05   47.75
   6  30  -4  158.50  109.73
  -6 -30   4  116.84  115.44
  -7   1  -1   86.13   35.02
   7  -1  -1  -57.11   39.51
   7   1  -1   72.56   37.45
   7   1   1  337.98  169.83
  -7  -1   1   22.19   35.67
  -7   1   1  -23.59   38.20
   7  -1   1  -15.54   29.96
  -7   1  -3    8.05   34.64
   7  -1  -3   85.01   41.94
   7   1  -3   -8.71   39.79
  -7  -1   3   -0.09   42.22
  -7   1   3   71.25   42.51
   7  -1   3  102.61   32.39
  -7   1  -5   33.99   25.84
   7  -1  -5   61.79   46.72
  -7  -1  -5  -33.61   34.36
   7   1   5  -35.67   39.70
  -7  -1   5   44.19   47.37
  -7   1   5  -14.89   50.00
   7  -1   5   -1.78   33.80
  -7   1  -7   99.33   48.31
   7  -1  -7   47.28   52.15
   7   1  -7  100.46   47.75
  -7  -1  -7   13.20   31.36
   7   1   7   55.05   41.85
  -7  -1   7   -7.21   52.52
  -7   1   7   61.04   48.78
   7  -1   7   64.23   41.76
  -7   3  -1  293.04   37.92
   7  -3  -1  265.80   41.57
  -7   3   1  252.60   42.13
   7  -3   1  363.91   45.88
   7  -3  -3  116.56   42.13
   7   3  -3  145.12   39.51
  -7  -3   3  143.24   40.54
  -7   3   3  128.92   41.19
   7  -3   3  207.00   29.59
  -7   3  -5   -7.86   31.74
   7  -3  -5   36.98   45.97
  -7  -3  -5   30.71   36.89
   7   3   5   10.30   48.97
  -7  -3   5   42.60   46.16
  -7   3   5    8.05   47.37
   7  -3   5   26.59   34.83
  -7   3  -7   98.77   48.22
   7  -3  -7   89.13   54.02
   7   3  -7    1.59   49.15
  -7  -3  -7   -4.49   28.84
   7   3   7   25.75   42.79
  -7  -3   7   57.02   54.30
  -7   3   7   95.40   49.53
   7  -3   7   51.77   51.31
  -7   5  -1  276.10   41.38
   7  -5  -1  243.14   46.81
   7   5  -1  456.13   72.09
  -7  -5   1  261.21   54.30
  -7   5   1  229.57   41.94
   7  -5   1  241.27   35.30
  -7   5  -3   10.30   24.53
   7  -5  -3   -6.18   43.44
   7   5  -3   22.10   34.45
  -7  -5   3   56.83   42.32
  -7   5   3   15.45   43.82
   7  -5   3   56.36   20.78
  -7   5  -5   -9.64   31.46
   7  -5  -5  -26.50   54.21
   7   5  -5   43.82   43.07
  -7  -5  -5  -29.21   49.71
   7   5   5   34.73   52.71
  -7  -5   5    0.66   49.15
  -7   5   5   13.01   51.40
   7  -5   5   50.37   33.05
  -7   5  -7  102.99   47.37
   7  -5  -7   59.36   52.52
   7   5  -7   30.15   49.81
  -7  -5  -7   41.01   42.51
   7   5   7   71.06   51.49
  -7  -5   7   29.21   53.18
  -7   5   7   75.93   53.18
   7  -5   7   61.51   43.82
  -7   7  -1  147.74   39.42
  -7  -7   1  333.39   76.30
   7  -7   1  158.60   40.73
  -7   7  -3   30.33   31.27
   7  -7  -3   35.95   40.26
   7   7  -3  152.61   49.06
  -7  -7   3  163.19   50.09
  -7   7   3   55.24   38.29
   7  -7   3    3.84   30.99
  -7   7  -5  -21.44   29.77
   7  -7  -5   74.71   50.46
   7   7  -5    8.33   45.97
  -7  -7  -5  -56.83   50.65
   7   7   5    0.28   44.28
  -7  -7   5 -132.29   64.32
  -7   7   5  111.04   46.72
   7  -7   5   25.09   31.08
  -7   7  -7   19.01   47.09
   7  -7  -7   27.34   51.02
   7   7  -7  -40.16   52.15
  -7  -7  -7   34.27   51.77
   7   7   7   29.77   49.71
  -7  -7   7  -16.67   56.55
  -7   7   7   70.87   54.96
   7  -7   7   44.56   37.07
   7  -9  -1  265.42   59.26
   7   9  -1  374.96  116.00
  -7  -9   1  411.29  121.24
  -7   9   1  236.40   48.59
  -7   9  -3  178.26  103.73
   7  -9  -3   53.93   36.33
   7   9  -3   44.10   45.13
  -7   9   3   24.34   42.04
   7  -9   3  -10.67   99.99
  -7   9  -5   29.02   32.39
   7  -9  -5  -14.42   43.07
   7   9  -5  -28.65   45.59
  -7  -9  -5   -1.03   44.38
   7   9   5   22.47   51.02
  -7  -9   5  -14.32   58.42
  -7   9   5   22.38   47.19
  -7   9  -7   -0.19   40.35
   7  -9  -7   25.47   46.62
   7   9  -7   -8.52   53.55
  -7  -9  -7  -34.92   54.68
   7   9   7    3.18   50.56
  -7  -9   7  -18.63   49.81
  -7   9   7   15.54   46.34
   7  -9   7   -1.50   41.76
   7 -11  -1   79.30   51.96
   7  11  -1  111.04  115.16
  -7 -11   1  176.20  135.75
  -7  11   1  121.62   52.80
   7 -11  -3   32.77   46.81
   7  11  -3   31.93   52.05
  -7 -11   3  120.59   59.92
  -7  11   3  -24.90   47.19
  -7  11  -5   18.82   40.91
   7 -11  -5  -65.35   42.60
   7  11  -5  -31.83   49.43
  -7 -11   5   61.04   50.37
  -7  11   5   19.94   42.69
   7 -11   5  -22.56   45.41
  -7  11  -7    3.09   39.88
   7 -11  -7  -47.65   48.50
   7  11  -7  -66.57   54.58
  -7 -11  -7  -65.63   64.04
   7  11   7  -33.89   63.10
  -7 -11   7  -67.50   65.35
  -7  11   7    8.89   47.84
   7 -11   7  -41.48   36.98
   7 -13  -1   46.81   58.98
   7  13  -1  242.20  149.99
  -7 -13   1   43.16  163.65
  -7  13   1   14.23   54.21
   7 -13  -3    9.92   42.51
   7  13  -3   33.52   54.96
  -7 -13   3   -4.96   67.78
  -7  13   3   29.40   52.80
  -7  13  -5  -42.04   41.48
   7 -13  -5  -28.74   38.67
   7  13  -5  -37.45   44.56
  -7 -13   5  -18.72   55.43
   7 -13   5   -4.77   42.41
  -7  13  -7   -2.72   41.01
   7 -13  -7   -8.99   39.04
   7  13  -7  -15.17   51.31
  -7 -13  -7   22.10   56.83
   7  13   7   52.24   62.45
  -7 -13   7  -55.80   66.75
  -7  13   7  -54.49   45.41
   7 -13   7  -58.80   48.03
   7 -15  -1  194.08   60.29
  -7  15   1  161.59   52.99
   7 -15  -3  112.63   50.65
   7  15  -3  206.16   89.69
  -7 -15   3   17.41   89.60
  -7  15   3   61.51   56.55
  -7  15  -5   42.32   50.37
   7 -15  -5   38.95   44.66
   7  15  -5   15.07   41.94
  -7 -15   5  -30.71   58.23
   7 -15   5   10.02   51.12
  -7  15  -7  -17.41   47.28
   7 -15  -7    4.59   38.85
   7  15  -7   71.43   55.61
  -7 -15  -7  -43.91   52.15
   7  15   7   36.23   56.55
  -7 -15   7  -59.54   59.73
  -7  15   7   25.93   42.88
   7 -15   7  -82.67   40.45
   7 -17  -1  315.89   60.48
   7 -17  -3  101.39   50.37
   7  17  -3  333.39   85.10
  -7 -17   3  121.34  104.58
  -7  17   3  165.62   54.21
  -7  17  -5   -4.49   58.23
   7 -17  -5  -20.78   49.43
   7  17  -5   34.92   45.69
  -7 -17   5  -28.37   49.71
  -7  17   5   20.22   54.96
   7 -17   5  -17.04   53.46
   7 -19  -3  116.75   59.26
   7  19  -3  187.43   70.40
  -7 -19   3   68.35   85.38
  -7  19   3  131.17   53.74
  -7  19  -5   73.31   69.09
   7 -19  -5   -1.97   54.11
   7  19  -5   69.84   46.81
  -7 -19   5  -14.32   57.11
  -7  19   5   30.99   49.34
   7 -19   5   30.52   80.05
   7 -21  -3  -13.58   53.46
   7  21  -3  116.37   72.84
  -7 -21   3   -9.83   84.45
  -7  21   3   47.00   47.56
   7 -21  -5    8.33   48.59
   7  21  -5   35.76   48.50
  -7 -21   5  -33.33   62.82
  -7  21   5   15.35   50.74
   7 -21   5  -33.24   86.70
   7 -23  -3   22.47   52.15
   7  23  -3   89.88   87.16
  -7 -23   3   89.60   86.70
  -7  23   3  -10.20   48.68
   7 -23  -5  -11.42   49.62
   7  23  -5  -37.82   63.66
  -7 -23   5  -15.45   73.96
  -7  23   5  -30.52   56.74
   7 -25  -3   78.27   48.22
  -7 -25   3   77.52   98.40
  -7  25   3   86.70   47.28
   7 -25  -5   62.82   62.07
   7  25  -5   32.21   66.94
  -7 -25   5   34.83   80.70
  -7  25   5   65.35   53.65
   7 -27  -5   64.32   63.38
   7  27  -5   12.55   80.24
  -7 -27   5   77.52   93.53
  -7  27   5  -17.79   59.73
  -8   0   0  268.51   43.63
   8   0   0  202.70   38.48
   8   0  -2   12.17   33.89
  -8   0   2  -64.69   43.91
   8   0  -4  181.07   53.27
  -8   0  -4  131.92   40.35
  -8   0   4  156.91   51.40
   8   0   4  213.27   46.81
   8   0  -6   90.91   41.38
  -8   0  -6   14.04   35.30
  -8   0   6    5.15   50.56
   8   0   6   11.14   37.07
   8   2   0   42.97   32.96
  -8  -2   0   48.22   39.23
  -8   2   0   -4.21   35.02
   8  -2   0  -15.54   35.67
   8  -2  -2  104.48   33.14
   8   2  -2  182.75   48.31
  -8  -2   2  146.61   46.53
  -8   2   2  141.37   41.66
  -8   2  -4   85.20   23.78
   8  -2  -4   61.14   39.60
   8   2  -4   70.31   44.85
  -8  -2  -4   81.73   41.01
   8   2   4   98.59   39.42
  -8  -2   4  142.40   48.40
  -8   2   4   18.91   54.11
   8  -2   4  105.51   36.79
  -8   2  -6   19.85   36.70
   8   2  -6   41.19   41.38
  -8  -2  -6    0.47   38.20
   8   2   6  -62.17   47.09
  -8  -2   6   70.12   42.51
  -8   2   6    3.46   40.07
   8  -2   6   46.06   38.48
   8  -4  -2   52.15   31.27
   8   4  -2  126.11   41.01
  -8  -4   2  101.02   43.91
  -8   4   2  141.18   41.38
  -8   4  -4   71.34   24.25
   8  -4  -4   62.73   44.85
   8   4  -4   93.06   38.20
  -8   4   4   95.50   46.72
   8  -4   4  188.75   32.49
  -8   4  -6   69.56   39.70
   8   4  -6   10.95   41.48
  -8  -4  -6  -22.19   44.94
   8   4   6  -16.20   49.71
  -8  -4   6   31.27   43.72
  -8   4   6   36.33   45.59
   8  -4   6   10.95   41.01
  -8   6   0  308.30   43.53
   8  -6   0  437.97   57.02
   8  -6  -2   -5.99   33.61
   8   6  -2   46.34   35.30
  -8  -6   2   27.90   42.69
  -8   6   2  -16.76   42.41
  -8   6  -4  156.07   25.56
   8  -6  -4  132.57   45.69
   8   6  -4   88.29   38.76
  -8  -6   4  179.66   55.71
  -8   6   4  202.79   52.34
   8  -6   4  116.37   27.71
  -8   6  -6  -29.21   34.45
   8  -6  -6   -4.21   49.34
   8   6  -6   37.07   42.97
  -8  -6  -6  -51.96   49.81
   8   6   6    4.40   47.84
  -8  -6   6  -67.32   45.22
  -8   6   6   38.57   53.27
   8  -6   6   -7.12   32.58
  -8   8   0 1481.31  162.06
   8  -8   0 1447.51  157.57
   8  -8  -2  119.37   39.98
   8   8  -2  113.75   47.65
  -8  -8   2  109.35   46.62
  -8   8   2  100.83   35.95
  -8   8  -4   -9.74   34.17
   8  -8  -4  -23.50   41.10
   8   8  -4   24.53   43.53
  -8  -8   4    6.55   49.71
  -8   8   4  -65.82   43.53
   8  -8   4    3.65   26.40
  -8   8  -6  -13.86   34.08
   8  -8  -6  -20.22   49.62
   8   8  -6  -27.81   39.70
  -8  -8  -6   23.97   50.28
   8   8   6   40.16   47.47
  -8  -8   6  -45.59   50.65
  -8   8   6   25.09   50.09
   8  -8   6  -21.72   29.12
  -8  10   0  -20.32   45.88
   8 -10   0  -19.01   52.99
   8 -10  -2  -17.41   44.38
   8  10  -2  112.54   46.06
  -8 -10   2   70.69   54.49
  -8  10   2   42.60   43.82
  -8  10  -4    6.37   36.70
   8 -10  -4  -96.71   48.12
   8  10  -4  -62.17   49.81
  -8 -10   4  -42.97   48.03
  -8  10   4   -2.72   45.03
   8 -10   4   35.58   42.69
  -8  10  -6  -65.63   35.86
   8 -10  -6  -35.11   51.31
   8  10  -6  -13.86   40.26
  -8 -10  -6  -54.40   45.41
   8  10   6    0.84   44.10
  -8 -10   6  -45.13   53.18
  -8  10   6   -4.96   49.15
   8 -10   6  -80.33   41.48
   8 -12  -2   36.42   47.84
   8  12  -2  153.54   80.61
  -8 -12   2   30.61   86.98
  -8  12   2  153.17   55.05
  -8  12  -4   11.05   61.32
   8 -12  -4  -18.72   44.28
   8  12  -4  -12.36   43.35
  -8 -12   4   14.14   59.73
  -8  12   4    4.12   40.16
   8 -12   4  -46.91   55.71
  -8  12  -6 -114.60   48.12
   8 -12  -6  -28.93   47.00
   8  12  -6  -38.85   49.06
  -8 -12  -6  -44.10   45.31
  -8 -12   6  -45.22   53.37
  -8  12   6  -58.14   47.84
   8 -12   6  -37.82   35.02
  -8  14   0  -15.73   46.44
   8 -14   0   49.71   50.56
   8 -14  -2  -81.27   49.81
   8  14  -2  -34.64   86.98
  -8 -14   2  -54.96  107.11
  -8  14   2  -50.74   58.14
   8 -14  -4  -17.51   45.97
   8  14  -4  -13.86   51.96
  -8 -14   4   77.24   50.00
  -8  14   4  -34.55   47.84
   8 -14   4  -76.77   77.33
  -8  14  -6  -28.65   40.26
   8 -14  -6   10.67   39.88
   8  14  -6  -14.23   46.34
  -8 -14   6  -72.09   52.15
  -8  14   6   29.30   42.13
   8 -14   6  -73.87   37.64
   8 -16  -2   -3.37   47.94
   8  16  -2  124.33  102.14
  -8 -16   2   -7.77  119.09
  -8  16   2  -38.67   54.49
   8 -16  -4  -31.36   44.38
   8  16  -4    2.72   45.50
  -8 -16   4  -11.89   55.61
  -8  16   4   17.04   49.34
  -8  16  -6  -29.40   44.00
   8 -16  -6    0.66   49.62
   8  16  -6  -26.50   48.12
  -8 -16   6  -38.10   61.04
  -8  16   6  -42.88   45.13
   8 -16   6  -69.47   42.22
   8 -18  -2  110.29   55.05
   8  18  -2  135.94  103.92
  -8 -18   2   42.32  116.00
  -8  18   2  151.95   55.80
   8 -18  -4   31.27   50.09
   8  18  -4   12.55   54.21
  -8 -18   4   -0.75   63.01
  -8  18   4   16.85   54.96
  -8  18  -6   -1.59   54.96
   8 -18  -6  -30.43   45.03
   8  18  -6    6.93   45.41
  -8 -18   6  -76.77   62.07
   8 -18   6  -88.10   52.90
   8 -20  -2   41.57   50.28
   8  20  -2   65.91  105.42
  -8 -20   2   -6.83  117.87
  -8  20   2  -65.72   50.84
   8 -20  -4   60.20   51.31
  -8 -20   4   59.64   70.40
  -8  20   4    0.66   52.71
  -8  20  -6  -18.63   65.72
   8 -20  -6  -44.56   42.60
   8  20  -6  -48.50   49.81
  -8 -20   6  -20.50   55.14
   8 -20   6 -121.62   62.92
   8 -22  -2  -12.45   43.82
  -8  22   2  -35.58   43.44
   8 -22  -4   23.41   52.90
  -8 -22   4   29.02   67.78
  -8  22   4   12.73   54.40
  -8  22  -6  -20.13   82.20
   8 -22  -6  -30.05   43.25
   8  22  -6  -38.20   51.87
  -8 -22   6  -51.40   57.39
  -8  22   6  -22.56   52.80
   8 -22   6  -98.12   75.74
   8 -24  -2   74.34   41.76
   8 -24  -4  145.12   64.51
   8  24  -4  118.43   56.46
  -8 -24   4   60.76   83.04
  -8  24   4   96.06   54.58
   8 -26  -4   74.99   63.01
   8  26  -4   96.15   68.53
  -8 -26   4   71.62   80.70
  -8  26   4   17.32   57.39
   8 -28  -4  146.90   61.14
   8  28  -4  103.83   68.44
  -8 -28   4  157.76   91.75
  -8  28   4  139.97   62.07
   8 -30  -4  105.70   65.35
   8  30  -4  166.93   92.78
  -8 -30   4   69.09  110.29
  -8  30   4   61.51   57.39
  -9   1  -1   77.80   40.54
   9  -1  -1  111.97   40.07
   9   1  -1  116.28   39.42
  -9  -1  -1  163.84   48.50
  -9  -1   1  198.29   43.82
  -9   1   1   46.34   37.54
   9  -1   1   72.84   38.01
   9  -1  -3  153.54   47.84
   9   1  -3   96.71   39.32
  -9  -1   3   43.72   36.23
  -9   1   3  209.62   51.40
  -9   1  -5   46.44   29.02
   9  -1  -5   18.91   41.01
  -9  -1  -5    5.24   33.24
   9   1   5   47.47   40.73
   9  -1   5   29.59   30.90
  -9   1  -7   14.61   38.95
   9  -1  -7   39.23   45.13
   9   1  -7  128.17   47.19
  -9  -1  -7    3.37   30.43
   9   1   7   41.38   36.79
  -9  -1   7  -29.96   52.43
  -9   1   7  110.85   55.05
   9  -1   7   36.79   36.51
  -9   3  -1  153.92   31.18
   9  -3  -1   85.01   32.11
  -9   3   1   93.44   39.79
   9  -3   1  160.38   33.24
  -9   3  -3   59.36   33.33
   9  -3  -3   89.32   41.10
   9   3  -3  129.11   37.64
  -9  -3   3  145.77   41.94
  -9   3   3   81.73   48.78
  -9   3  -5   11.89   28.37
   9  -3  -5   54.86   47.47
   9   3  -5   54.40   47.00
  -9  -3  -5    6.55   40.35
   9   3   5   24.06   45.97
  -9  -3   5   79.11   45.13
  -9   3   5  126.58   48.03
   9  -3   5   41.38   26.87
  -9   3  -7  127.61   46.62
   9  -3  -7   54.40   42.51
   9   3  -7   32.96   45.13
  -9  -3  -7   19.29   41.01
   9   3   7  -16.95   40.54
  -9  -3   7   78.46   46.34
  -9   3   7   42.51   45.97
   9  -3   7   19.38   43.63
  -9   5  -1 1333.95  142.12
   9  -5  -1 1192.67  132.57
   9   5  -1  872.29   98.96
  -9  -5   1  979.12  111.60
  -9   5   1  999.90  112.91
   9  -5   1 1220.95  130.60
  -9   5  -3    2.72   19.66
   9  -5  -3   34.45   39.79
   9   5  -3   72.18   33.52
  -9  -5   3   76.21   43.25
  -9   5   3   60.29   45.69
  -9   5  -5   21.07   30.61
   9  -5  -5   63.10   46.44
   9   5  -5    6.09   44.38
  -9  -5  -5   45.31   36.70
   9   5   5   36.42   40.07
  -9  -5   5    7.77   46.81
  -9   5   5   81.55   52.05
   9  -5   5   26.50   27.81
  -9   5  -7  102.42   42.04
   9  -5  -7  158.88   52.43
   9   5  -7   61.51   46.16
  -9  -5  -7   53.46   44.66
   9   5   7   44.10   47.65
  -9  -5   7  119.74   47.47
  -9   5   7   62.92   53.46
   9  -5   7   73.40   39.79
  -9   7  -1  302.03   49.62
   9  -7  -1  210.56   45.03
   9   7  -1  220.20   53.37
  -9  -7   1  266.64   58.70
  -9   7   1  128.83   40.35
   9  -7   1  250.63   48.31
   9  -7  -3   45.22   32.96
   9   7  -3   30.15   42.88
  -9  -7   3   68.25   39.88
  -9   7   3   24.90   41.66
   9  -7   3  -11.80   51.96
  -9   7  -5    9.92   27.43
   9  -7  -5  -24.34   54.96
   9   7  -5   17.41   45.31
  -9  -7   5   16.76   52.05
  -9   7   5   32.86   52.71
   9  -7   5   56.08   27.99
  -9   7  -7   13.76   37.92
   9   7  -7  -36.51   47.37
  -9  -7  -7   39.04   50.09
   9   7   7   14.14   50.84
  -9  -7   7  -20.78   47.19
  -9   7   7   33.33   53.08
   9  -7   7   59.45   39.60
  -9   9  -1  -42.88   45.50
   9  -9  -1  -19.75   42.51
   9   9  -1   79.49   71.53
  -9  -9   1   77.05   79.21
  -9   9   1  -54.11   36.89
   9  -9   1  -12.64   48.31
   9  -9  -3  161.88   44.75
   9   9  -3    7.40   46.81
  -9  -9   3   10.30   50.46
  -9   9   3   -4.31   34.83
  -9   9  -5   15.17   28.27
   9  -9  -5  -17.79   47.19
   9   9  -5  -37.07   43.35
  -9  -9   5  -45.31   56.36
  -9   9   5  -23.59   49.71
  -9   9  -7  -63.85   41.38
   9  -9  -7  -11.33   53.27
   9   9  -7   10.39   49.15
  -9  -9  -7  -47.19   55.89
   9   9   7   15.17   56.83
  -9  -9   7   -5.52   49.15
  -9   9   7  -13.29   51.02
   9  -9   7   -8.52   35.67
  -9 -11   1  123.68  116.00
  -9  11   1  -10.86   47.28
   9 -11   1 -126.02   48.31
   9 -11  -3  -26.12   42.04
   9  11  -3   -6.74   48.78
  -9 -11   3  -43.44   50.93
  -9  11   3  -26.87   40.82
  -9  11  -5  -57.77   35.20
   9 -11  -5  -33.80   50.65
   9  11  -5  -13.58   44.38
  -9 -11   5    6.09   46.81
  -9  11   5  -27.43   45.50
   9 -11   5  -72.93   41.57
  -9  11  -7  -26.03   39.42
   9 -11  -7   -5.34   47.65
   9  11  -7  -44.47   51.49
  -9 -11  -7  -53.46   61.60
   9  11   7   10.02   49.90
  -9 -11   7  -43.72   60.11
  -9  11   7  -61.89   50.00
   9 -11   7  -32.67   32.77
   9 -13  -1  -95.22   56.83
   9  13  -1  -83.04  102.05
  -9 -13   1  -27.43  120.68
  -9  13   1 -144.93   59.73
   9 -13  -3   11.52   46.16
   9  13  -3  119.28   53.18
  -9 -13   3   98.21   61.32
  -9  13   3   20.32   48.03
  -9  13  -5  -49.81   40.26
   9 -13  -5  -31.36   46.06
   9  13  -5  -36.51   43.25
  -9 -13   5  -68.25   49.34
  -9  13   5  -43.63   48.87
   9 -15  -1   -9.64   49.43
   9  15  -1   59.45  115.63
  -9 -15   1   39.60  131.73
  -9  15   1  -26.68   56.92
   9 -15  -3   82.48   45.03
   9  15  -3   32.02   55.43
  -9 -15   3  -45.78   69.28
  -9  15   3  -18.07   47.28
  -9  15  -5   -5.62   49.90
   9 -15  -5   14.79   49.90
   9  15  -5  100.65   42.51
  -9 -15   5   -1.22   57.30
  -9  15   5   43.25   51.40
   9 -15   5  -51.59   38.67
   9 -17  -1  176.57   60.39
  -9  17   1  119.09   54.21
   9 -17  -3   -7.02   44.56
   9  17  -3  176.57   66.00
  -9 -17   3  184.81   78.36
  -9  17   3    5.80   47.65
  -9  17  -5   20.88   68.16
   9 -17  -5  -40.35   50.93
  -9 -17   5   -4.96   47.00
  -9  17   5  -30.61   54.30
   9 -17   5  -41.38   61.23
   9 -19  -1   -1.22   47.37
  -9  19   1  -70.31   44.75
   9 -19  -3  -11.52   47.47
   9  19  -3  -13.39   60.67
  -9 -19   3   -3.37   68.91
  -9  19   3    8.99   46.62
   9 -19  -5  -60.86   46.06
   9  19  -5   76.77   43.53
  -9 -19   5   11.33   47.56
  -9  19   5  -42.04   53.55
   9 -19   5 -149.80   79.02
   9 -21  -1    1.69   44.85
   9 -21  -3   21.35   49.62
   9  21  -3    8.71   63.38
  -9 -21   3   39.13   75.84
  -9  21   3   -6.46   51.40
   9 -21  -5   -8.05   47.84
   9  21  -5   48.12   43.63
  -9 -21   5   28.74   55.33
  -9  21   5  -46.62   56.83
   9 -23  -3   72.65   57.30
   9  23  -3   68.06   69.19
  -9  23   3  -24.06   52.43
   9 -23  -5   33.52   55.89
   9  23  -5   30.15   62.63
  -9 -23   5  -79.77   64.88
  -9  23   5   -4.03   52.43
   9 -25  -3   30.71   60.39
   9  25  -3  259.52   84.35
  -9 -25   3  139.41   92.97
  -9  25   3  143.06   58.42
   9 -25  -5  137.16   61.32
   9  25  -5  -14.61   69.38
  -9 -25   5  124.24   86.60
  -9  25   5   87.26   61.89
   9 -27  -3  165.90   64.32
   9  27  -3   80.52   93.62
  -9 -27   3  -20.41  100.65
  -9  27   3   77.33   53.08
   9 -29  -3   59.73   53.65
  -9 -29   3   72.75  127.33
  -9  29   3   76.58   52.52
 -10   0   0 1951.68  205.50
  10   0   0 1642.35  173.02
  10   0  -4  624.28   82.11
 -10   0   4  531.78   74.15
  10   0  -6  215.99   53.74
 -10   0  -6  175.26   42.32
 -10   0   6  168.34   50.28
  10   0   6  186.40   47.37
  10   2   0 1699.08  180.23
 -10  -2   0 2031.26  216.74
 -10   2   0 1413.81  151.58
  10  -2   0 1459.87  155.88
  10  -2  -2 1173.85  131.73
  10   2  -2 1151.76  127.89
 -10   2   2 1104.76  124.61
  10  -2   2  727.46  100.74
 -10   2  -4  728.49   85.29
  10  -2  -4  534.97   73.59
  10   2  -4  608.37   80.98
 -10  -2   4  474.95   68.91
 -10   2   4  638.89   85.38
  10  -2   4  523.92   63.76
 -10   2  -6  152.61   34.55
  10  -2  -6  133.23   45.97
  10   2  -6  138.94   47.09
 -10  -2  -6  196.89   46.06
  10   2   6  219.92   49.81
 -10  -2   6  153.45   46.72
  10  -2   6  135.94   36.42
  10   4   0  337.98   58.23
 -10  -4   0  374.96   67.32
 -10   4   0  243.23   49.34
 -10   4  -2  320.57   39.51
  10  -4  -2  514.56   69.00
  10   4  -2  493.12   65.82
 -10  -4   2  501.26   67.22
 -10   4   2  497.33   64.51
  10  -4   2  443.49   49.34
 -10   4  -4  171.33   26.21
  10  -4  -4  206.16   49.25
  10   4  -4  179.10   46.81
 -10  -4   4  183.60   46.91
 -10   4   4  203.35   46.44
  10  -4   4  188.18   31.55
 -10   4  -6   75.46   39.98
  10  -4  -6   58.05   46.81
  10   4  -6  144.55   46.91
 -10  -4  -6   52.52   48.78
  10   4   6   84.92   47.28
 -10  -4   6   90.25   41.38
  10  -4   6   62.63   33.33
 -10  -6   0  531.13  110.29
 -10   6   0  664.82   82.30
  10  -6   0  642.82   77.71
 -10   6  -2   11.70   23.87
  10  -6  -2   54.58   32.49
  10   6  -2  109.17   43.35
 -10  -6   2  119.09   39.32
 -10   6   2   59.64   36.79
  10  -6   2  -12.17   22.66
 -10   6  -4   16.95   22.66
  10  -6  -4   23.87   50.93
  10   6  -4   43.07   41.48
 -10  -6   4   63.38   45.59
 -10   6   4   92.97   50.65
  10  -6   4    5.80   20.41
 -10   6  -6  -27.71   36.23
  10  -6  -6   15.35   51.40
  10   6  -6  -51.02   44.66
 -10  -6  -6   46.06   46.72
  10   6   6   28.74   41.29
 -10  -6   6   -6.65   46.44
  10  -6   6   -9.92   29.12
 -10   8   0  436.01   60.67
  10  -8   0  673.25   87.16
 -10   8  -2  116.66   39.98
  10  -8  -2   35.39   37.07
  10   8  -2   80.24   33.99
 -10  -8   2  101.77   47.84
 -10   8   2  -11.98   37.45
  10  -8   2   13.20   41.19
 -10   8  -4  -48.50   30.71
  10  -8  -4  -31.46   46.62
  10   8  -4  -33.42   44.56
 -10  -8   4    8.05   50.09
 -10   8   4    0.75   46.34
  10  -8   4  -36.79   26.96
 -10   8  -6   12.08   34.92
  10  -8  -6  -43.44   53.27
  10   8  -6  -36.14   46.81
 -10  -8  -6  -33.89   44.47
 -10  -8   6  -68.44   64.79
 -10   8   6   71.15   51.96
  10  -8   6  -20.41   31.74
  10  10   0  254.38  142.96
 -10 -10   0  208.59  150.17
 -10  10   0  287.99   68.53
  10 -10   0  288.27   65.07
  10 -10  -2   54.58   35.58
  10  10  -2   46.72   43.53
 -10 -10   2    8.05   45.22
 -10  10   2    9.55   36.23
 -10  10  -4   13.95   32.96
  10 -10  -4   11.33   43.82
  10  10  -4    4.96   50.09
 -10 -10   4  -54.96   49.25
 -10  10   4  -46.91   43.82
  10 -10   4  -38.01   26.96
 -10  10  -6   -9.55   35.02
  10 -10  -6  -17.69   49.53
  10  10  -6   30.90   40.63
 -10 -10   6 -112.35   61.42
 -10  10   6   17.41   44.94
  10 -10   6  -43.35   36.42
 -10 -12   0  152.04  149.52
 -10  12   0   71.72   63.66
  10 -12   0  174.98   62.45
  10 -12  -2   17.32   52.99
  10  12  -2   35.20   53.46
 -10 -12   2  -10.30   60.20
 -10  12   2   22.38   48.22
  10 -12  -4  -29.40   39.98
  10  12  -4  -42.97   51.77
 -10 -12   4  -42.79   53.18
 -10  12   4  -20.60   42.97
  10 -12  -6   28.93   44.28
 -10 -12   6  -13.76   55.33
 -10  12   6   32.96   48.97
  10 -12   6  -22.00   36.89
 -10  14   0  -45.50   59.17
  10 -14   0  -45.03   66.75
  10 -14  -2   19.01   50.37
  10  14  -2  106.82   76.02
 -10 -14   2   37.26   83.70
 -10  14   2   22.66   53.55
  10 -14  -4  -12.45   41.76
  10  14  -4    2.81   45.22
 -10 -14   4    6.09   44.94
 -10  14   4    1.40   46.44
 -10  14  -6  -14.51   38.76
  10 -14  -6    5.06   40.26
 -10 -14   6  -47.19   51.59
 -10  14   6  -20.32   44.38
  10 -14   6  -30.90   40.45
 -10  16   0  528.22   80.05
  10 -16   0  505.10   84.73
  10 -16  -2  -83.42   46.25
  10  16  -2  -64.88   75.37
 -10 -16   2   13.86   85.01
 -10  16   2  -17.41   54.11
  10 -16  -4   26.87   51.87
  10  16  -4    4.03   44.38
 -10 -16   4   78.36   45.13
 -10  16   4   -7.68   52.24
 -10  16  -6   -5.15   45.78
  10 -16  -6  -39.13   39.32
  10  16  -6  -33.24   48.50
 -10 -16   6   12.92   56.27
 -10  16   6  -22.75   39.42
  10 -18   0    7.12   49.06
  10 -18  -2   37.17   43.72
  10  18  -2    5.06   71.34
 -10 -18   2   -5.43   78.08
 -10  18   2   35.30   46.91
  10 -18  -4   32.21   48.31
  10  18  -4  111.04   47.94
 -10  18   4   34.17   50.84
 -10  18  -6   33.80   67.50
  10 -18  -6   -6.09   43.53
  10  18  -6  -12.26   42.97
 -10  18   6  -53.65   47.37
  10 -18   6  -45.59   40.35
  10 -20  -2   19.94   54.11
  10  20  -2   59.73   68.06
 -10 -20   2  -15.07   78.36
 -10  20   2   58.98   47.94
  10 -20  -4   28.27   54.96
  10  20  -4   88.76   61.04
 -10  20   4   17.88   52.99
  10 -22  -2  -63.20   52.99
  10  22  -2  -54.86   93.62
 -10 -22   2   30.24   99.71
 -10  22   2  -23.22   47.37
  10 -22  -4   27.53   54.02
  10  22  -4   86.51   63.57
 -10 -22   4   39.51   69.94
 -10  22   4  -35.11   51.87
  10 -24  -2   50.93   48.31
 -10 -24   2  -21.63  120.49
 -10  24   2    8.99   45.22
  10 -24  -4   74.99   56.64
  10  24  -4  234.43   72.84
 -10 -24   4   47.09   79.39
 -10  24   4   91.19   63.57
  10 -26  -2  -43.63   50.56
 -10  26   2   24.44   43.91
  10 -26  -4   20.78   68.81
  10  26  -4   55.24   69.28
 -10 -26   4   44.38   74.52
 -10  26   4   -0.84   61.32
 -11   1  -1 1696.18  178.35
  11  -1  -1 1287.79  140.44
  11   1  -1 1513.14  162.25
  11   1   1 1214.11  134.44
 -11  -1   1 1643.28  176.29
 -11   1   1 1675.11  179.38
  11  -1   1 1941.94  205.22
  11  -1  -3  605.09   75.84
  11   1  -3  657.71   80.42
 -11  -1   3  907.68  106.54
 -11   1   3  634.96   79.95
 -11   1  -5  348.65   52.43
  11  -1  -5  311.67   57.77
  11   1  -5  290.14   56.64
 -11  -1  -5  230.41   44.19
 -11  -1   5  288.92   53.83
 -11   1   5  416.53   67.78
  11  -1   5  494.71   65.91
 -11   1  -7  154.85   35.20
  11  -1  -7  139.97   45.03
  11   1  -7  204.57   53.46
 -11  -1  -7  172.55   40.63
  11   1   7  127.61   39.42
 -11  -1   7  186.97   54.30
 -11   1   7  237.05   56.83
  11  -1   7  221.33   43.63
 -11   3  -1 1269.63  135.38
  11  -3  -1 1655.27  180.13
  11   3  -1 1830.90  196.80
 -11  -3  -1 1897.19  225.91
  11   3   1 1445.27  178.45
 -11  -3   1 1398.17  151.30
 -11   3   1 1829.97  195.95
  11  -3   1 1484.21  156.45
  11  -3  -3  159.44   35.58
  11   3  -3  210.37   50.09
 -11  -3   3  179.76   41.01
 -11   3   3  224.60   50.56
 -11   3  -5  246.98   43.82
  11  -3  -5  146.80   47.65
  11   3  -5  311.67   57.95
 -11  -3   5  199.51   54.40
 -11   3   5  213.56   58.05
  11  -3   5  175.45   34.64
 -11   5  -1 1020.31  112.44
  11  -5  -1  741.50   87.07
  11   5  -1 1083.32  120.49
 -11  -5  -1 1032.01  162.62
  11   5   1  806.38  147.08
 -11   5   1 1057.29  118.53
  11  -5   1  894.67   98.96
  11  -5  -3   33.99   28.27
  11   5  -3   18.35   35.39
 -11  -5   3   21.16   39.98
 -11   5   3  -49.43   33.99
 -11   5  -5   -5.71   23.31
  11  -5  -5   30.24   52.24
  11   5  -5  -27.15   39.23
 -11  -5   5   25.09   42.97
 -11   5   5  -35.39   53.74
  11  -5   5   23.59   26.87
 -11   7  -1   -9.83   31.93
  11  -7  -1  -17.51   35.67
  11   7  -1   22.75   39.23
 -11  -7  -1  548.92  177.79
 -11  -7   1   12.08   41.66
 -11   7   1   72.37   36.05
  11  -7   1  -44.38   39.70
  11  -7  -3    2.53   34.83
  11   7  -3   71.25   39.70
 -11  -7   3  -24.06   40.63
 -11   7   3  -47.37   37.36
 -11   7  -5   15.64   29.30
  11  -7  -5  -14.98   53.08
  11   7  -5    5.90   39.88
 -11  -7   5  -42.97   46.44
 -11   7   5   30.43   53.65
  11  -7   5   -4.03   22.56
 -11   9  -1  -50.00   45.97
  11  -9  -1  -33.14   43.82
 -11  -9   1  145.68   59.54
 -11   9   1   12.36   42.69
  11  -9   1   15.07   54.68
  11  -9  -3   31.46   45.13
  11   9  -3   15.26   40.54
 -11  -9   3   -6.74   44.94
 -11   9   3   -5.80   39.04
  11  -9  -5 -139.69   63.10
  11   9  -5   17.13   39.04
 -11  -9   5   -3.18   47.56
 -11   9   5  -57.48   59.36
 -11  11  -1  182.38   58.89
  11 -11  -1  113.47   51.59
  11  11  -1  205.22   79.11
 -11 -11   1  318.98   88.19
 -11  11   1   99.71   43.63
  11 -11   1  195.77   52.34
  11 -11  -3  -10.86   37.82
  11  11  -3  -38.76   44.85
 -11 -11   3  -25.84   44.66
 -11  11  -5   20.78   31.93
  11 -11  -5  -31.64   54.86
  11  11  -5   -4.03   39.23
 -11 -11   5  -73.78   46.72
 -11  11   5  -68.91   47.28
  11 -11   5  -34.27   33.61
 -11  13  -1   74.43   47.65
  11 -13  -1   60.86   59.17
  11  13  -1   75.37   85.20
 -11 -13   1  145.87   95.22
 -11  13   1  141.37   53.93
  11 -13   1  133.41   59.26
  11 -13  -3   39.04   39.42
  11  13  -3   66.94   43.82
 -11 -13   3   -5.24   47.75
 -11  13   3   -1.40   37.54
 -11  13  -5   -5.24   50.18
  11 -13  -5   12.64   48.78
  11  13  -5   -9.92   40.82
 -11 -13   5   20.41   47.65
 -11  13   5  -63.29   49.34
  11 -13   5  -37.82   29.40
 -11  15  -1  -81.08   44.56
  11 -15  -1  -93.34   50.65
  11  15  -1  133.79   76.40
 -11 -15   1  107.39   86.51
 -11  15   1  -23.22   53.93
  11 -15   1   76.12   48.97
  11 -15  -3    3.37   44.66
  11  15  -3    1.87   49.15
 -11 -15   3  -22.47   55.14
 -11  15   3  -17.79   49.53
 -11  15  -5   30.52   58.51
  11 -15  -5   47.56   44.47
  11  15  -5  -50.37   41.10
 -11  15   5  -33.52   44.56
  11 -15   5  -23.13   52.62
  11 -17  -1   43.72   48.40
  11  17  -1   59.08   75.84
 -11 -17   1   17.88   88.01
 -11  17   1   61.70   53.08
  11 -17  -3  -21.25   45.22
  11  17  -3  119.65   62.17
 -11 -17   3   23.50   64.41
 -11  17   3  -41.76   52.15
  11 -17  -5 -107.11   61.04
  11  17  -5  -60.67   42.51
 -11  17   5  -41.38   48.50
  11 -19  -1   -6.27   54.30
 -11 -19   1   41.29  112.63
 -11  19   1  -17.79   47.37
  11 -19  -3   13.95   49.43
  11  19  -3  100.27   62.07
 -11 -19   3   39.23   68.91
 -11  19   3   20.60   55.71
  11 -19  -5  -64.88   52.34
  11  19  -5   15.45   41.01
 -11 -19   5  -12.55   43.72
 -11  19   5  -41.76   50.28
  11 -21  -1   10.77   47.65
 -11  21   1   29.87   49.15
  11 -21  -3   46.53   57.20
  11  21  -3   36.79   67.78
 -11 -21   3   63.85   77.61
 -11  21   3  -44.56   54.30
  11 -21  -5    1.59   45.78
  11  21  -5    3.46   48.31
 -11 -21   5   12.08   52.43
 -11  21   5  -27.43   52.99
  11 -23  -1   34.36   47.19
 -11  23   1  -11.42   43.63
  11 -23  -3   34.83   53.46
  11  23  -3   53.46   63.76
 -11 -23   3   60.67   79.11
 -11  23   3  154.85   62.82
  11 -25  -1   12.08   47.19
  11 -25  -3   29.87   66.38
  11  25  -3   95.22   75.65
 -11 -25   3   46.44   86.41
 -11  25   3  -26.50   55.89
  11 -27  -3   50.74   74.43
  11  27  -3  106.08   92.59
 -11 -27   3  142.78   88.57
 -11  27   3   30.71   57.58
 -12   0   0  384.98   57.58
  12   0   0  336.95   52.52
  12   0  -2  190.06   39.32
 -12   0   2  154.20   36.61
  12   0   2   68.44   73.49
  12   0  -4  294.26   58.80
 -12   0   4  297.35   55.43
  12   0  -6   -4.87   50.37
 -12   0  -6   42.60   35.20
 -12   0   6   54.96   54.02
  12   0   6   66.10   40.16
 -12   2   0  497.70   63.76
  12  -2   0  505.10   66.19
 -12   2  -2  132.10   39.70
  12  -2  -2  170.58   41.85
 -12  -2  -2  159.63   95.12
 -12  -2   2   27.71   47.28
 -12   2   2   21.35   36.14
  12  -2   2  124.33   34.45
  12  -2  -4  141.18   48.22
  12   2  -4  178.54   49.62
 -12  -2   4  126.11   46.25
 -12   2   4   64.51   45.78
 -12   2  -6   21.44   38.48
  12  -2  -6   -2.06   45.97
  12   2  -6  -26.03   49.34
 -12  -2  -6   24.62   41.10
  12   2   6   13.48   40.54
 -12  -2   6  -23.59   48.40
 -12   2   6   54.68   53.37
  12  -2   6   63.48   32.77
  12   4   0   12.83   39.51
 -12  -4   0   22.28   45.59
 -12   4   0   63.38   41.01
  12  -4   0  185.75   49.62
 -12   4  -2   -6.09   24.62
  12  -4  -2  -24.25   31.08
  12   4  -2   35.67   35.58
 -12  -4   2   63.66   36.89
 -12   4   2  -29.21   35.58
  12  -4   2    3.56   22.84
 -12   4  -4   32.96   24.15
  12  -4  -4   52.62   45.97
  12   4  -4   80.33   43.53
 -12  -4   4   57.48   40.16
 -12   4   4  -28.18   47.75
 -12   4  -6   -5.24   29.59
  12  -4  -6   11.89   58.51
  12   4  -6  101.86   47.75
 -12  -4  -6   -2.15   36.89
 -12  -4   6  188.93   57.58
 -12   4   6   -2.53   44.10
  12  -4   6   27.06   29.12
 -12   6   0  -29.30   32.67
  12  -6   0  -63.48   36.61
 -12   6  -2  -19.01   25.18
  12  -6  -2  -26.59   29.96
  12   6  -2   51.77   40.91
 -12  -6   2    8.05   33.89
 -12   6   2  -66.47   32.58
 -12   6  -4  113.38   16.20
  12  -6  -4   46.53   49.15
  12   6  -4   47.65   43.72
 -12  -6   4   62.92   45.22
 -12   6   4   39.70   46.34
  12  -6   4   76.12   13.67
 -12   6  -6   21.44   25.18
  12  -6  -6  -48.97   51.96
  12   6  -6  -61.51   45.88
 -12  -6   6   20.22   43.72
 -12   6   6   -3.00   48.50
  12  -6   6   11.42   30.24
 -12   8   0   70.31   38.39
  12  -8   0   82.20   45.31
 -12   8  -2  -22.47   26.50
  12  -8  -2  -17.51   34.45
  12   8  -2  -10.49   33.61
 -12   8   2    4.49   34.64
  12  -8   2    8.52   28.18
 -12   8  -4   23.22   17.98
  12  -8  -4   76.58   56.27
  12   8  -4   90.07   48.40
 -12  -8   4   87.07   51.40
 -12   8   4  110.94   57.30
  12  -8   4   71.15   21.81
 -12   8  -6   34.17   34.92
  12  -8  -6  -64.51   55.43
  12   8  -6  -35.48   42.79
 -12   8   6   10.02   56.17
  12  -8   6   -5.99   26.59
  12  10   0  611.64  123.49
 -12 -10   0  781.10  134.35
 -12  10   0  585.99   77.61
  12 -10   0  433.38   64.32
  12 -10  -2   -5.24   39.51
  12  10  -2   49.71   36.61
 -12 -10   2   39.79   41.19
 -12  10   2   -6.46   36.23
  12 -10   2   31.08   33.14
  12 -10  -4   83.51   58.70
  12  10  -4   49.53   45.22
 -12 -10   4  -27.34   45.22
 -12  10   4   28.84   45.41
  12 -10  -6  -22.75   58.61
  12  10  -6  -49.53   45.50
 -12  10   6  -56.17   58.33
  12 -10   6  -66.29   29.87
 -12 -12   0  237.43  107.85
 -12  12   0  459.32   76.58
  12 -12   0  500.89   77.61
 -12  12  -2  -38.20   35.39
  12 -12  -2  167.12   45.97
  12  12  -2   54.30   43.25
 -12 -12   2   51.12   52.62
 -12  12   2   33.52   39.51
  12 -12   2   44.56   43.91
  12 -12  -4  -24.25   56.36
  12  12  -4  -46.62   51.12
 -12 -12   4  -55.33   49.90
 -12  12   4   -1.03   46.34
  12 -12  -6  -68.06   51.40
  12  12  -6  -38.48   48.68
 -12  12   6  -15.92   47.84
  12 -12   6   -9.27   36.61
 -12 -14   0   88.47  106.08
 -12  14   0   27.15   56.27
  12 -14   0   50.84   48.78
  12 -14  -2  -22.75   53.83
  12  14  -2   65.07   60.86
 -12 -14   2   94.00   62.35
 -12  14   2   13.58   47.37
  12 -14  -4   61.89   52.99
  12  14  -4  -48.68   47.94
 -12 -14   4    7.68   46.62
 -12  14   4   32.96   44.56
 -12  16   0   93.62   56.27
  12 -16   0  123.77   50.00
  12 -16  -2   52.15   51.02
  12  16  -2  -17.41   53.18
 -12 -16   2   25.65   67.22
 -12  16   2   51.12   49.15
  12 -16  -4   20.97   50.65
  12  16  -4  -15.35   45.31
 -12 -16   4   10.30   44.66
 -12  16   4  -17.51   63.29
 -12  18   0   -5.99   46.81
  12 -18   0   12.92   51.02
  12 -18  -2  -16.48   49.34
  12  18  -2   38.48   61.70
 -12 -18   2   35.48   80.61
 -12  18   2    1.78   56.27
  12 -18  -4  -30.80   53.08
  12  18  -4  125.74   46.53
 -12 -18   4   56.83   46.72
 -12  18   4  -12.92   51.12
 -12  20   0  123.68   43.72
  12 -20   0   92.87   47.84
  12 -20  -2   24.34   57.48
  12  20  -2   98.30   76.96
 -12 -20   2   36.33   76.86
 -12  20   2    0.28   51.21
  12 -20  -4   18.26   56.74
  12  20  -4   85.48   49.90
 -12 -20   4   81.27   57.58
 -12  20   4   77.52   56.27
  12 -22   0   72.93   46.91
  12 -22  -2  -45.78   49.15
  12  22  -2   79.30   80.98
 -12 -22   2   28.27   74.24
 -12  22   2  -30.90   54.96
  12 -22  -4    4.96   56.83
  12  22  -4   80.98   63.29
 -12 -22   4  105.14   74.90
 -12  22   4   42.60   58.70
  12 -24  -2   38.29   54.11
  12  24  -2   66.29  102.05
 -12 -24   2    6.55  107.67
 -12  24   2  -18.82   56.08
  12 -24  -4   16.38   55.43
  12  24  -4  110.94   67.03
 -12 -24   4  155.51   84.35
 -12  24   4    6.65   53.55
  12 -26  -2   65.07   61.04
 -12 -26   2   47.00  120.12
 -12  26   2   55.89   62.35
  12 -28  -2    3.18   55.24
 -12  28   2  -19.47   58.51
 -13   1  -1    5.06   34.55
  13  -1  -1  -33.24   37.26
  13   1  -1   21.16   33.33
 -13  -1  -1   15.45   40.73
  13   1   1   13.20   36.42
 -13  -1   1  -17.13   42.32
 -13   1   1   13.48   36.98
  13  -1   1  -29.87   40.54
  13  -1  -3  114.22   42.13
  13   1  -3   92.87   40.16
 -13  -1   3  141.93   42.22
 -13   1   3  112.35   39.79
  13  -1  -5   87.73   51.96
  13   1  -5  -47.37   53.08
 -13  -1   5  -10.39   45.50
 -13   1   5  -10.20   51.96
 -13   3  -1  -25.56   35.58
  13  -3  -1  -92.22   40.82
  13   3  -1   50.93   44.28
 -13  -3  -1  114.31   59.17
 -13  -3   1   58.42   39.79
 -13   3   1  -48.68   41.38
  13  -3   1  -35.76   33.52
  13  -3  -3   55.99   33.61
  13   3  -3  156.82   52.52
 -13  -3   3   94.93   45.78
 -13   3   3  121.99   39.98
 -13   3  -5   11.70   30.99
  13  -3  -5   -4.77   51.40
  13   3  -5    2.34   52.52
 -13  -3   5  -43.25   47.28
 -13   3   5  -13.11   48.87
  13  -3   5   54.30   29.02
 -13   5  -1   63.66   32.86
  13  -5  -1   37.73   32.49
 -13  -5  -1  307.09  111.69
 -13  -5   1  160.94   49.06
  13  -5   1   56.27   37.45
 -13   5  -3  108.04   26.96
  13   5  -3   48.59   38.95
 -13  -5   3   48.68   46.81
  13  -5   3  138.56   26.03
 -13   5  -5   14.42   16.20
  13  -5  -5   11.80   58.23
  13   5  -5   41.19   45.13
 -13  -5   5    1.03   42.22
 -13   5   5   34.64   49.71
  13  -5   5   36.14   19.01
 -13   7  -1  129.11   34.17
  13  -7  -1  118.25   39.23
  13   7  -1   56.83   37.36
 -13  -7  -1  123.02   90.63
  13   7   1  182.75   88.66
 -13  -7   1   93.34   42.32
 -13   7   1   86.32   49.53
  13  -7   1  110.48   36.51
  13  -7  -3  -23.41   35.48
  13   7  -3  -10.95   46.16
 -13  -7   3   -5.62   47.09
 -13   7   3  -14.98   44.66
  13  -7   3  -24.06   18.72
 -13   7  -5  -11.23   19.38
  13  -7  -5  -35.76   58.05
  13   7  -5  -56.64   55.24
 -13  -7   5    8.89   49.43
 -13   7   5   15.35   53.93
  13  -7   5   23.13   17.79
  13  -9  -1   84.07   38.76
  13   9  -1  153.26   49.43
 -13  -9  -1  228.72  106.36
 -13  -9   1  213.74   51.31
 -13   9   1   -6.09   43.35
  13  -9   1   57.20   36.23
 -13   9  -3   40.82   22.56
  13  -9  -3  -36.79   41.66
  13   9  -3   59.73   48.31
 -13  -9   3  -28.18   46.81
 -13   9   3  -29.40   38.29
  13  -9   3   49.15   25.75
  13  -9  -5   -4.12   61.14
  13   9  -5  -69.84   50.18
 -13  -9   5   -6.65   54.58
 -13   9   5  -68.44   59.36
  13  -9   5  -44.85   23.69
 -13  11  -1  171.80   47.56
  13 -11  -1   88.47   42.04
  13  11  -1  177.51   55.52
 -13 -11   1  268.61   71.81
 -13  11   1   48.31   35.11
  13 -11   1  155.51   49.34
  13 -11  -3    5.71   44.47
  13  11  -3   -1.31   43.72
 -13 -11   3    1.31   48.50
 -13  11   3   48.03   41.10
 -13  11  -5   20.69   24.53
  13 -11  -5  -84.73   62.45
  13  11  -5    8.61   49.15
 -13 -11   5   30.90   52.43
 -13  11   5  -53.18   50.00
  13 -11   5   -4.40   27.15
 -13  13  -1   57.11   48.31
  13 -13  -1   96.34   41.01
  13  13  -1  188.46   52.62
 -13 -13   1  212.71   74.99
 -13  13   1  138.19   59.36
  13 -13   1   62.45   47.00
  13 -13  -3  115.72   52.52
  13  13  -3    8.43   41.38
 -13 -13   3   57.11   42.13
 -13  13   3    7.30   40.35
 -13  13  -5   30.15   46.44
  13 -13  -5   35.11   54.77
  13  13  -5   32.21   51.40
 -13 -13   5   30.05   46.25
 -13  13   5  -46.81   47.56
  13 -13   5  -17.04   33.42
 -13  15  -1  131.73   52.90
  13 -15  -1  199.79   56.74
  13  15  -1  195.95   64.60
 -13 -15   1  129.86   68.91
 -13  15   1  212.62   53.83
  13 -15   1  125.08   54.21
  13 -15  -3   47.09   44.75
  13  15  -3   60.67   47.37
 -13 -15   3   43.53   49.90
 -13  15   3   28.56   40.82
  13 -15  -5   -8.15   54.58
  13  15  -5   -6.09   53.55
 -13 -15   5   -3.46   53.55
 -13  15   5  -42.88   46.16
 -13  17  -1   23.97   43.35
  13 -17  -1  103.73   48.78
  13  17  -1   90.63   62.45
 -13 -17   1  122.55   77.24
 -13  17   1  120.40   53.55
  13 -17   1  125.27   51.59
  13 -17  -3   11.23   51.96
  13  17  -3  107.95   56.36
 -13 -17   3   73.21   57.86
 -13  17   3    4.77   54.77
  13 -17  -5  -40.54   42.32
  13  17  -5  -11.14   49.71
 -13 -17   5   -1.97   55.43
 -13  17   5  -48.22   46.53
  13 -19  -1    8.33   49.81
  13  19  -1  -23.50   77.61
 -13 -19   1   18.72   83.42
 -13  19   1   -3.09   48.59
  13 -19   1  -28.93   42.69
  13 -19  -3   47.00   57.48
  13  19  -3  146.90   67.50
 -13 -19   3  155.60   74.90
 -13  19   3   38.20   59.54
  13 -21  -1  -30.05   52.80
 -13 -21   1   13.39  104.02
 -13  21   1  -72.84   51.02
  13 -21  -3  144.18   51.87
  13  21  -3   82.95   74.81
 -13 -21   3  169.83   81.45
 -13  21   3  116.56   60.39
  13 -23  -1   17.69   59.26
 -13  23   1  -36.98   51.87
  13 -23  -3   59.17   49.90
  13  23  -3  146.52   74.34
 -13 -23   3  109.82   89.50
 -13  23   3   51.02   62.73
  13 -25  -1    1.50   57.48
 -13  25   1  -36.42   51.21
  13 -25  -3  121.80   57.02
  13  25  -3   88.29   86.98
 -13 -25   3  -11.23   97.37
 -13  25   3  149.24   67.32
  13 -27  -1   -3.46   50.56
 -13  27   1   30.05   45.22
 -14   0   0   65.72   45.31
  14   0   0    1.31   38.48
  14   0  -2   16.10   34.92
 -14   0  -2   59.73   36.33
 -14   0   2  -27.43   35.02
  14   0  -4   98.30   46.91
 -14   0   4   73.68   43.35
  14   2   0  137.06   47.37
 -14  -2   0   55.24   41.85
 -14   2   0   41.29   34.36
  14  -2   0  -54.30   40.26
 -14   2  -2   25.28   39.23
  14  -2  -2    7.86   39.51
  14   2  -2    8.52   37.73
 -14  -2  -2   25.37   55.61
  14   2   2  -12.73   60.39
 -14  -2   2  -22.66   50.00
 -14   2   2   17.04   38.57
  14  -2   2   22.10   24.53
  14  -2  -4   85.38   48.40
  14   2  -4   51.96   47.75
 -14  -2   4  -29.77   46.06
 -14   2   4  129.39   48.31
  14   4   0   35.20   37.26
 -14  -4   0  119.65   41.66
 -14   4   0   31.36   40.73
  14  -4   0  -55.80   40.91
 -14   4  -2  -35.39   32.02
  14  -4  -2  -15.07   32.86
  14   4  -2  -10.58   42.41
 -14  -4  -2   88.10   77.61
 -14  -4   2  -14.51   41.48
 -14   4   2  -39.88   38.01
  14  -4   2  -31.18   28.27
  14  -4  -4  -11.33   41.57
  14   4  -4   53.37   52.15
 -14  -4   4   30.99   42.88
 -14   4   4    3.18   46.91
  14   6   0   95.03   49.81
 -14  -6   0  226.10   52.34
  14  -6   0  166.74   41.85
 -14   6  -2  -10.20   24.25
  14  -6  -2    8.05   35.48
  14   6  -2  -12.92   44.10
 -14  -6   2    3.46   38.76
 -14   6   2   10.11   33.80
  14  -6   2  -10.95   30.52
  14  -6  -4 -100.55   44.94
  14   6  -4   10.20   43.44
 -14  -6   4   14.89   54.11
 -14   6   4  -70.12   45.13
  14   8   0  245.86   60.57
 -14   8   0   87.54   38.85
  14  -8   0   43.35   41.38
 -14   8  -2  -47.75   28.09
  14   8  -2   41.57   39.42
 -14  -8   2   76.96   53.55
 -14   8   2  -60.57   41.76
  14  -8   2  -55.71   33.89
  14  -8  -4  -25.28   45.31
  14   8  -4  -56.27   54.40
 -14  -8   4  -16.95   52.24
 -14   8   4  -44.28   47.09
  14  10   0  233.87   66.75
 -14 -10   0  330.49   89.41
  14 -10   0  156.07   48.50
  14 -10  -2   -1.22   40.07
  14  10  -2   -3.74   39.04
 -14 -10   2  -10.02   40.54
 -14  10   2  -11.52   48.31
  14 -10   2   13.76   28.09
  14 -10  -4  -21.91   50.84
  14  10  -4  -45.78   57.95
 -14 -10   4  -85.10   50.00
 -14  10   4  -62.35   49.15
  14  12   0  245.57   71.25
 -14 -12   0  227.13   74.06
  14 -12   0   47.09   38.29
 -14  12  -2   11.70   40.63
  14 -12  -2  -39.98   48.40
  14  12  -2   -3.93   43.07
 -14 -12   2   27.24   41.66
 -14  12   2   13.48   47.37
  14 -12   2   57.11   35.02
  14 -12  -4 -109.63   58.14
  14  12  -4   36.79   51.12
 -14 -12   4   -3.56   51.87
 -14  12   4  -35.86   47.37
  14  14   0   14.42   74.90
 -14 -14   0  130.60   79.86
 -14  14   0  192.58   53.65
  14 -14   0  236.96   54.30
 -14  14  -2   62.07   36.89
  14 -14  -2   50.00   45.03
 -14 -14   2   97.27   53.18
 -14  14   2   23.87   41.66
  14 -14   2   53.65   40.82
  14 -14  -4  -27.81   56.55
  14  14  -4  -16.01   50.28
 -14 -14   4   33.80   57.11
 -14 -16   0   82.95  100.46
 -14  16   0   61.79   54.02
  14 -16   0   62.26   48.31
  14 -16  -2   35.39   59.08
  14  16  -2   89.50   57.39
 -14 -16   2  167.49   70.87
 -14  16   2  114.88   53.83
  14 -16   2  102.99   38.76
  14 -16  -4   69.56   48.22
  14  16  -4   56.17   51.31
 -14 -16   4   72.93   48.59
 -14  16   4   37.82   43.72
 -14  18   0    6.93   47.84
  14 -18   0   65.26   46.91
  14 -18  -2    3.84   56.08
  14  18  -2   46.34   59.17
 -14 -18   2  200.64   72.93
 -14  18   2  149.24   57.48
  14 -18  -4  113.19   46.72
  14  18  -4  106.17   52.24
 -14 -18   4  105.14   53.65
 -14  18   4  235.46   68.16
 -14  20   0   30.05   44.94
  14 -20   0  -58.80   57.11
  14 -20  -2  -19.38   48.59
  14  20  -2  132.38   72.93
 -14 -20   2   54.11   74.06
 -14  20   2   67.41   56.55
  14 -20  -4   47.09   49.15
  14  20  -4   11.05   54.11
 -14 -20   4   94.47   65.54
 -14  20   4   35.86   54.77
 -14  22   0    0.56   51.21
  14 -22   0  -82.95   53.27
  14 -22  -2   44.75   50.00
  14  22  -2  -15.64   86.88
 -14 -22   2   71.53   88.57
 -14  22   2  -41.01   57.48
 -14  24   0   20.78   44.56
  14 -24   0    0.84   49.81
  14 -24  -2  -44.47   57.02
  14  24  -2   -3.00   91.38
 -14 -24   2   20.22   91.28
 -14  24   2   -2.81   61.42
  14 -26   0  -10.39   52.71
 -15   1  -1  -34.17   41.29
  15  -1  -1  -26.87   37.64
  15   1  -1  -15.54   35.67
  15   1   1   25.00   34.17
 -15  -1   1    5.62   43.82
 -15   1   1  -50.65   34.27
  15  -1   1  -36.51   43.44
 -15   1  -3   55.05   41.85
  15  -1  -3   12.36   38.39
  15   1  -3   38.76   39.88
 -15  -1   3   16.48   35.58
 -15   1   3   39.42   38.10
  15  -1  -5  -16.67   58.89
  15   1  -5   10.30   53.46
 -15  -1   5  -54.77   49.71
 -15   1   5 -107.48   53.93
 -15   3  -1  -47.19   34.36
  15  -3  -1  -26.21   39.88
  15   3  -1  -32.58   48.59
 -15  -3  -1   86.13   43.91
  15   3   1   19.75   50.09
 -15  -3   1   53.93   45.03
 -15   3   1   11.80   38.76
  15  -3   1  -42.97   44.85
 -15   3  -3   39.88   25.84
  15  -3  -3  235.18   52.24
  15   3  -3  121.52   46.44
 -15  -3   3  163.56   60.39
 -15   3   3  106.73   42.13
  15  -3   3   47.84   36.89
  15  -3  -5  -26.78   56.46
  15   3  -5  -80.89   51.96
 -15  -3   5  -42.13   50.28
 -15   3   5   24.81   52.62
 -15   5  -1   32.02   36.98
  15  -5  -1  -28.74   31.55
  15   5  -1   26.96   46.72
 -15  -5  -1   95.78   65.91
  15   5   1   56.08   53.93
 -15  -5   1   84.26   45.03
 -15   5   1   14.61   41.01
  15  -5   1  -40.07   33.89
 -15   5  -3  182.57   29.40
  15  -5  -3  136.78   36.98
  15   5  -3   70.12   42.88
 -15  -5   3  129.86   50.65
 -15   5   3  156.54   46.81
  15  -5   3   92.78   22.28
 -15   5  -5    6.18   23.41
  15  -5  -5   53.27   58.70
  15   5  -5   44.47   54.30
 -15  -5   5   38.39   43.63
 -15   5   5   17.13   51.87
 -15   7  -1  -13.39   28.56
  15  -7  -1   -5.06   34.17
  15   7  -1  116.19   42.88
 -15  -7   1   83.61   40.63
 -15   7   1  -28.56   34.45
 -15   7  -3   37.64   20.41
  15  -7  -3    4.87   39.42
  15   7  -3  110.38   52.99
 -15  -7   3   96.06   55.43
 -15   7   3   55.24   35.20
 -15   7  -5   20.97   10.67
  15  -7  -5  -73.96   60.39
  15   7  -5   63.20   53.18
 -15  -7   5  -43.07   62.17
 -15   7   5   -2.62   53.46
  15  -7   5   13.01   15.07
 -15   9  -1   10.58   34.27
  15  -9  -1   29.21   38.85
  15   9  -1   66.94   41.19
 -15  -9  -1   93.81   69.28
  15   9   1  106.26   67.60
 -15  -9   1   -4.77   37.82
 -15   9   1  -29.49   42.69
  15  -9   1  -23.22   37.26
 -15   9  -3   18.16   17.98
  15  -9  -3  -31.46   45.41
  15   9  -3   59.64   53.37
 -15  -9   3   46.62   48.40
 -15   9   3  -29.21   45.88
  15  -9   3   26.78   27.43
  15  -9  -5   20.13   62.17
  15   9  -5   18.63   54.96
 -15  -9   5  -27.71   61.32
 -15   9   5   34.36   59.45
 -15  11  -1   51.59   33.99
  15 -11  -1   32.86   46.72
 -15 -11  -1   73.03   85.01
 -15  11   1   -3.74   42.60
  15 -11   1   77.52   43.91
  15 -11  -3  -48.03   48.59
  15  11  -3  -17.69   46.81
 -15 -11   3   67.03   55.24
 -15  11   3  -37.64   55.05
  15 -11   3   38.95   27.90
 -15  13  -1  102.71   47.09
  15 -13  -1   73.96   50.56
  15  13  -1  274.32   63.76
 -15  13   1   55.80   38.95
  15 -13   1  194.27   51.59
  15 -13  -3  -80.80   55.24
  15  13  -3   31.18   47.00
 -15 -13   3   28.93   45.78
 -15  13   3  -53.27   47.75
  15 -13   3   55.14   37.73
 -15  15  -1  614.83   84.35
  15 -15  -1  564.18   79.30
  15  15  -1  737.57  103.92
 -15 -15   1  752.83  121.71
 -15  15   1  642.45   91.94
  15 -15   1  674.93   89.60
  15 -15  -3   58.23   49.71
  15  15  -3  108.14   49.71
 -15 -15   3   73.03   47.65
 -15  15   3   69.19   47.09
 -15  17  -1  914.52  113.94
  15 -17  -1  916.76  114.60
  15  17  -1  566.14   95.50
 -15  17   1  695.34   92.69
  15 -17   1  786.91   99.24
  15 -17  -3  227.22   53.18
  15  17  -3  142.96   53.93
 -15 -17   3  197.45   61.70
 -15  17   3  139.12   48.68
 -15  19  -1  417.84   68.72
  15 -19  -1  617.82   85.57
  15  19  -1  411.01   87.54
 -15 -19   1  318.13   97.27
 -15  19   1  484.69   79.67
  15 -19   1  502.85   81.73
  15 -19  -3  348.37   62.35
  15  19  -3  370.37   89.41
 -15 -19   3  383.39   83.70
 -15  19   3  344.44   68.44
 -15  21  -1  208.31   50.74
  15 -21  -1  454.45   72.09
  15  21  -1  456.79  112.54
 -15 -21   1  211.40  109.45
 -15  21   1  482.44   80.05
  15 -21   1  355.77   69.28
  15 -21  -3  500.89   78.92
  15  21  -3  396.68   98.30
 -15 -21   3  342.19   94.56
 -15  21   3  395.09   75.46
  15 -23  -1  232.28   59.83
 -15 -23   1    0.37  125.17
 -15  23   1  259.15   69.28
  15 -23   1  130.98   51.77
 -16   0   0   68.72   44.47
  16   0   0  -23.78   37.64
  16   0  -2   22.66   37.64
 -16   0  -2  141.56   39.60
 -16   0   2   39.70   39.60
  16   0   2   95.78   44.85
  16   0  -4   82.39   52.71
 -16   0   4   96.90   47.09
  16   2   0  -31.74   43.44
 -16  -2   0   -7.12   38.57
 -16   2   0  -34.45   34.08
  16  -2   0  -31.27   39.32
  16  -2  -2   45.22   37.92
  16   2  -2   42.97   44.94
 -16  -2  -2   68.81   59.08
  16   2   2  -15.73   46.34
 -16  -2   2   32.96   51.59
 -16   2   2   31.46   39.51
  16  -2   2  138.75   37.45
  16  -2  -4  122.27   52.90
  16   2  -4   18.54   45.59
 -16  -2   4   -6.46   47.56
 -16   2   4   74.15   55.14
  16   4   0   63.76   32.86
 -16   4   0  -33.80   39.13
  16  -4   0  -45.69   37.17
 -16   4  -2   69.38   34.55
  16  -4  -2   20.50   43.35
  16   4  -2   -8.05   45.69
 -16  -4  -2   47.65   51.59
  16   4   2   39.51   65.16
 -16  -4   2  -65.07   48.40
 -16   4   2   50.74   40.35
  16  -4   2   38.01   29.30
  16  -4  -4   19.01   43.53
  16   4  -4   28.65   64.51
 -16  -4   4   51.12   52.05
 -16   4   4   93.44   51.12
  16   6   0   68.53   38.76
 -16  -6   0   30.52   37.64
 -16   6   0  -70.97   37.45
  16  -6   0  -22.75   30.43
 -16   6  -2  -61.51   36.51
  16  -6  -2  -50.46   33.05
  16   6  -2   26.12   45.78
 -16  -6  -2   84.07   80.42
 -16  -6   2  -47.47   47.56
 -16   6   2 -115.06   49.43
  16  -6   2  -17.88   26.96
  16   6  -4   66.19   52.43
 -16  -6   4  -36.61   60.11
 -16   6   4  -73.12   41.94
 -16   8   0   27.15   33.52
  16  -8   0    0.19   35.76
 -16   8  -2  -56.83   30.05
  16  -8  -2  -48.12   36.89
  16   8  -2  -42.97   50.28
 -16  -8   2   28.93   49.53
 -16   8   2  -31.36   40.63
  16  -8   2  -21.91   31.18
  16  -8  -4   22.19   47.65
  16   8  -4    4.03   62.07
 -16  -8   4   18.26   56.27
 -16   8   4  -21.53   43.25
  16  10   0  251.66   62.92
 -16 -10   0  205.04   66.10
 -16  10   0  306.24   54.11
  16 -10   0  392.84   63.01
  16 -10  -2   -3.93   47.84
  16  10  -2   38.20   42.60
 -16 -10   2    9.55   42.69
 -16  10   2  -98.49   47.75
  16 -10   2   40.82   41.76
  16 -10  -4    7.49   47.28
 -16 -10   4   84.82   53.37
 -16  10   4   -4.49   48.97
  16  12   0  734.01  104.39
 -16 -12   0  788.50  118.34
  16 -12   0  492.18   75.65
 -16  12  -2  254.56   44.56
  16 -12  -2  121.71   61.79
  16  12  -2  235.18   52.43
 -16 -12   2  377.86   63.57
 -16  12   2  154.20   51.31
  16 -12   2  188.65   39.04
  16 -12  -4   33.99   55.05
  16  12  -4  136.60   64.04
 -16 -12   4  137.81   65.07
 -16  12   4   29.12   53.55
  16  14   0  661.64  104.20
 -16 -14   0  663.51  111.88
 -16  14   0  417.84   61.51
  16 -14   0  388.91   62.35
 -16  14  -2  477.85   67.22
  16 -14  -2  400.62   66.66
  16  14  -2  493.77   78.46
 -16 -14   2  422.99   74.71
 -16  14   2  483.66   79.30
  16 -14   2  505.10   67.88
  16  16   0  577.56  109.82
 -16 -16   0  656.40  119.37
 -16  16   0  902.81  110.94
  16 -16   0  846.64  104.11
 -16  16  -2  716.13   88.57
  16 -16  -2  555.47   78.18
 -16 -16   2  640.20   97.65
 -16  16   2  474.30   68.16
  16 -16   2  679.43   87.26
 -16 -18   0  425.24  126.39
 -16  18   0  778.48  102.42
  16 -18   0  731.39   95.50
 -16  18  -2  475.23   67.88
  16 -18  -2  666.79   92.69
  16  18  -2  747.58  112.35
 -16 -18   2  612.58  107.39
 -16  18   2  737.29   98.21
  16 -18   2  503.51   73.68
 -16  20   0  540.21   84.17
  16 -20   0  555.47   83.89
  16  20  -2  332.46   86.32
 -16 -20   2  476.26  123.12
 -16  20   2  667.16   92.69
  16 -20   2  336.02   61.23
 -16  22   0  211.21   66.00
  16 -22   0  235.46   61.79
 -17   1  -1  -30.15   44.10
  17  -1  -1  -49.53   39.79
  17   1  -1  -35.67   37.17
  17   1   1   -2.34   36.33
 -17  -1   1 -107.48   54.21
 -17   1   1  -22.75   36.05
  17  -1   1  -34.64   46.06
  17  -1  -3  -42.60   50.18
  17   1  -3  -55.61   41.94
 -17  -1  -3   59.64   53.08
 -17  -1   3  -69.38   48.03
 -17   1   3    1.50   50.00
  17  -1   3  -30.43   46.53
 -17   3  -1  -53.93   37.07
  17  -3  -1  -21.35   42.69
  17   3  -1  -41.01   45.69
 -17  -3  -1  -33.89   41.48
  17   3   1  -14.98   39.70
 -17  -3   1  -60.48   53.08
 -17   3   1   -7.96   39.23
  17  -3   1  -48.87   40.82
 -17   3  -3   36.79   32.30
  17  -3  -3  -85.10   47.00
  17   3  -3    0.56   52.80
 -17   3   3  -70.40   52.71
 -17   5  -1  -14.51   35.58
  17  -5  -1  -61.42   40.45
  17   5  -1  -22.94   46.25
 -17  -5  -1    7.68   47.19
 -17  -5   1  -18.35   44.85
 -17   5   1  -66.10   38.48
  17  -5   1  -51.31   40.07
 -17   5  -3    2.15   24.06
  17  -5  -3  -52.99   40.82
  17   5  -3  -55.43   51.49
 -17  -5   3 -124.14   61.89
 -17   5   3  -68.16   49.25
 -17   7  -1  -47.37   36.42
  17  -7  -1  -41.29   34.08
  17   7  -1   10.67   35.02
 -17  -7  -1   13.58   59.92
  17   7   1    2.25   57.02
 -17   7   1  -28.74   34.64
  17  -7   1  -17.51   30.43
 -17   7  -3    1.31   27.81
  17  -7  -3  -11.42   48.68
  17   7  -3  -33.61   59.08
 -17  -7   3  -74.52   63.10
 -17   7   3  -28.56   40.91
  17  -7   3   36.70   29.40
 -17   9  -1  -53.93   37.45
  17  -9  -1  -61.42   42.13
  17   9  -1   -9.83   38.29
 -17  -9  -1  128.26   62.63
  17   9   1  103.55   64.88
 -17  -9   1   -2.06   44.47
  17  -9   1  -61.14   36.14
 -17   9  -3   16.29   20.97
  17  -9  -3  -70.03   45.03
  17   9  -3  -86.04   60.39
 -17  -9   3   -3.65   54.21
 -17   9   3  -34.36   56.92
  17  -9   3  -20.50   24.15
 -17  11  -1  -20.97   38.29
  17 -11  -1  -32.58   43.72
  17  11  -1  129.11   54.58
 -17  11   1  -36.23   40.63
  17 -11   1  -29.30   45.13
 -17  11  -3  -10.67   20.78
  17 -11  -3  -54.68   48.22
  17  11  -3  -13.58   53.74
 -17  11   3  -25.37   48.03
  17 -11   3  -16.20   32.30
 -17  13  -1  232.94   40.45
  17 -13  -1  285.65   58.89
  17  13  -1  500.61   84.35
 -17 -13  -1  386.01  103.83
 -17 -13   1  371.40   74.99
 -17  13   1  256.62   57.95
  17 -13   1  317.29   54.96
 -17  13  -3   86.70   37.92
  17 -13  -3  -10.39   53.83
  17  13  -3   50.56   51.77
 -17 -13   3   51.87   53.55
 -17  13   3    6.93   49.43
  17 -13   3   99.90   32.39
 -17  15  -1  501.26   71.72
  17 -15  -1  395.37   62.45
  17  15  -1  459.97   81.64
 -17 -15   1  578.50  102.33
 -17  15   1  365.88   59.26
  17 -15   1  408.39   63.85
 -17  17  -1  479.45   71.81
  17 -17  -1  507.07   73.87
  17  17  -1  494.71   94.09
 -17  17   1  496.39   72.84
  17 -17   1  389.19   62.45
 -17  19  -1  415.88   73.59
  17 -19  -1  387.98   65.35
  17  19  -1  372.06   91.00
 -17 -19   1  204.29   97.56
 -17  19   1  432.73   68.91
  17 -19   1  318.60   62.17
 -18   0   0  -87.73   52.62
  18   0   0  -79.39   46.72
  18   0  -2 -120.12   45.59
 -18   0  -2  -30.71   43.16
 -18   0   2  -73.59   42.41
  18   0   2  -48.22   36.14
 -18   2  -2  -81.83   37.82
  18  -2  -2  -69.28   50.46
  18   2  -2  -68.53   52.34
 -18  -2  -2    1.03   41.10
 -18  -2   2  -46.81   59.54
 -18   2   2  -15.07   46.16
  18  -2   2  -41.76   38.48
  18   4   0  -41.66   34.55
 -18   4   0  -97.09   41.76
  18  -4   0  -72.37   47.37
 -18   4  -2  -28.93   40.26
  18  -4  -2 -107.95   46.25
  18   4  -2 -103.73   55.80
 -18  -4  -2  -51.02   65.35
  18   4   2  -81.83   65.44
 -18  -4   2  -54.77   59.45
 -18   4   2  -71.15   50.74
  18  -4   2  -55.89   34.83
  18   6   0    1.22   37.64
 -18  -6   0  -26.68   42.32
 -18   6   0  -23.78   40.54
  18  -6   0 -158.79   48.22
 -18   6  -2  -60.20   36.89
  18  -6  -2  -70.78   38.57
  18   6  -2  -59.26   53.37
 -18  -6  -2  -42.32   63.48
  18   8   0   56.46   49.06
 -18  -8   0  -14.51   46.81
 -18   8   0  -37.07   34.36
 -18   8  -2  -82.39   34.92
  18  -8  -2  -80.52   41.19
 -18  -8  -2   60.67   94.93
  18  10   0  140.44   61.04
 -18 -10   0   26.03   60.11
 -18  10   0   11.52   39.98
  18 -10   0  -19.10   48.50
 -18  10  -2   -3.93   27.71
  18 -10  -2  -41.19   41.10
  18  10  -2    1.59   43.44
 -18  10   2  -84.73   43.63
  18 -10   2  -41.01   45.97
  18  12   0  248.38   64.41
 -18 -12   0  172.92   72.00
 -18  12   0   40.35   44.10
  18 -12   0  102.14   45.13
 -18  12  -2   -7.86   28.65
  18 -12  -2  -63.29   46.25
  18  12  -2  -68.53   45.03
 -18 -12   2  -68.91   55.33
 -18  12   2  -33.14   42.32
  18 -12   2  -32.49   36.05
  18  14   0  199.89   76.68
 -18 -14   0  133.04   83.04
 -18  14   0   18.72   32.86
  18 -14   0   74.06   43.35
  18  16   0  110.85   80.89
 -18 -16   0  204.38   92.69
 -18  16   0   86.98   48.97
  18 -16   0  103.08   40.82
 -19   1  -1  -99.43   50.65
  19  -1  -1  -52.99   51.87
  19   1  -1  -88.66   46.81
 -19   3  -1   -3.28   42.41
  19  -3  -1 -117.03   45.69
  19   3  -1  -58.14   52.24
 -19  -3  -1  -34.45   43.53
 -19   5  -1  -43.44   35.48
  19  -5  -1  -59.54   41.57
 -19  -5  -1   13.20   43.72
  19   5   1  -69.19   58.23
 -19  -5   1  -40.16   49.81
 -19   5   1 -106.64   50.46
  19  -5   1  -62.82   36.33
 -19   7  -1  -90.35   36.61
  19  -7  -1  -92.41   37.07
  19   7  -1   -2.25   38.48
 -19  -7  -1  -22.75   63.85
  19   7   1  -35.86   61.42
 -19   7   1 -105.14   42.97
  19  -7   1  -74.71   39.60
 -19   9  -1  -31.83   30.61
  19  -9  -1  -29.12   38.67
  19   9  -1  -82.20   43.72
 -19  -9  -1   72.00   85.38
  19   9   1   23.87   74.71
 -19  -9   1  -43.63   50.65
 -19   9   1  -36.98   38.57
   0   0   0    0.00    0.00

_computing_structure_solution     'SHELXT 2018/2 (Sheldrick, 2018)'
;
_shelx_hkl_checksum   99082

_shelx_fab_file
;
0 0 2 -70.2225 -0.0000
0 0 4 -24.0621 -0.0000
0 0 6 -0.2958 0.0000
0 0 8 -3.9691 -0.0000
0 2 0 -260.1720 0.0000
0 2 2 37.5419 0.0000
0 2 4 19.2453 0.0000
0 2 6 -5.5601 -0.0000
0 2 8 -2.0483 0.0000
0 4 0 -375.8126 0.0000
0 4 2 -8.1508 -0.0000
0 4 4 -1.3511 -0.0000
0 4 6 12.1544 0.0000
0 4 8 -12.8309 0.0000
0 6 0 558.8710 -0.0000
0 6 2 8.3255 -0.0000
0 6 4 16.4692 -0.0000
0 6 6 -11.1116 0.0000
0 6 8 17.3013 -0.0000
0 8 0 -211.5015 0.0000
0 8 2 -0.9745 -0.0000
0 8 4 -27.8488 0.0000
0 8 6 4.6216 0.0000
0 8 8 6.7616 0.0000
0 10 0 -128.1401 0.0000
0 10 2 -45.6605 0.0000
0 10 4 -1.7592 0.0000
0 10 6 3.6817 -0.0000
0 10 8 -2.0917 -0.0000
0 12 0 56.2001 -0.0000
0 12 2 50.1646 -0.0000
0 12 4 6.7645 -0.0000
0 12 6 -6.9391 0.0000
0 12 8 -4.1305 0.0000
0 14 0 34.5304 -0.0000
0 14 2 5.4411 -0.0000
0 14 4 -4.1682 -0.0000
0 14 6 5.5015 0.0000
0 16 0 20.5507 0.0000
0 16 2 5.5138 0.0000
0 16 4 4.7264 0.0000
0 16 6 -0.4020 -0.0000
0 18 0 -6.7702 -0.0000
0 18 2 -1.0626 -0.0000
0 18 4 -10.5868 0.0000
0 18 6 -2.8779 -0.0000
0 20 0 -17.1630 -0.0000
0 20 2 -1.1161 0.0000
0 20 4 16.8589 -0.0000
0 20 6 -1.8360 0.0000
0 22 0 -29.3342 0.0000
0 22 2 -13.4991 -0.0000
0 22 4 -4.7104 -0.0000
0 22 6 1.7378 -0.0000
0 24 0 11.6285 -0.0000
0 24 2 -19.6310 -0.0000
0 24 4 -8.3782 -0.0000
0 24 6 2.9286 -0.0000
0 26 0 18.6402 0.0000
0 26 2 7.6149 0.0000
0 26 4 13.2914 0.0000
0 26 6 -0.6959 0.0000
0 28 0 37.4383 -0.0000
0 28 2 -0.1974 0.0000
0 28 4 1.4992 0.0000
0 30 0 -11.4726 0.0000
0 30 2 11.4897 0.0000
0 30 4 -15.2969 0.0000
0 32 0 -21.3931 0.0000
0 32 2 1.9666 0.0000
0 32 4 9.4204 0.0000
0 34 0 -11.7874 -0.0000
0 34 2 5.3654 0.0000
0 36 0 -6.6445 -0.0000
0 36 2 -8.4195 -0.0000
0 38 0 14.6218 0.0000
1 1 1 3.3479 0.0000
1 1 3 -3.1049 0.0000
1 1 5 6.5133 0.0000
1 1 7 9.3470 0.0000
1 3 1 1.9548 0.0000
1 3 3 0.6673 -0.0000
1 3 5 1.9314 0.0000
1 3 7 -32.8337 0.0000
1 5 1 -5.5756 -0.0000
1 5 3 0.9567 -0.0000
1 5 5 -2.8744 -0.0000
1 5 7 9.7904 -0.0000
1 7 1 54.4386 -0.0000
1 7 3 1.5594 -0.0000
1 7 5 1.5523 -0.0000
1 7 7 23.7061 0.0000
1 9 1 -94.1408 -0.0000
1 9 3 -15.0959 0.0000
1 9 5 -3.7522 -0.0000
1 9 7 -6.8505 -0.0000
1 11 1 2.6892 0.0000
1 11 3 11.9196 -0.0000
1 11 5 -3.3601 -0.0000
1 11 7 -1.8939 -0.0000
1 13 1 54.7698 -0.0000
1 13 3 1.9376 0.0000
1 13 5 -6.3000 0.0000
1 13 7 0.1097 0.0000
1 15 1 -9.2099 0.0000
1 15 3 4.6264 -0.0000
1 15 5 0.6446 -0.0000
1 15 7 0.9216 0.0000
1 17 1 -0.3188 -0.0000
1 17 3 3.7938 0.0000
1 17 5 1.9110 -0.0000
1 17 7 -0.3883 -0.0000
1 19 1 -8.6427 0.0000
1 19 3 4.2714 -0.0000
1 19 5 -3.1651 0.0000
1 19 7 -2.4858 0.0000
1 21 1 9.5123 -0.0000
1 21 3 18.4045 -0.0000
1 21 5 6.0649 0.0000
1 21 7 0.0704 -0.0000
1 23 1 -26.1478 0.0000
1 23 3 -47.2449 0.0000
1 23 5 3.3226 0.0000
1 25 1 5.4728 0.0000
1 25 3 -7.3755 -0.0000
1 25 5 0.5249 -0.0000
1 27 1 8.8298 -0.0000
1 27 3 21.0038 -0.0000
1 27 5 -0.1611 0.0000
1 29 1 12.0598 0.0000
1 29 3 13.4290 0.0000
1 29 5 0.0743 0.0000
1 31 1 10.8756 -0.0000
1 31 3 -4.3307 0.0000
1 33 1 -15.0880 -0.0000
1 33 3 -18.0364 -0.0000
1 35 1 -18.7468 0.0000
1 35 3 14.5657 0.0000
1 37 1 11.9329 -0.0000
2 0 0 413.7346 -0.0000
2 0 2 -36.3476 0.0000
2 0 4 -21.6179 -0.0000
2 0 6 -4.8936 0.0000
2 0 8 -7.3130 0.0000
2 2 0 -115.9899 0.0000
2 2 2 22.4398 0.0000
2 2 4 20.1360 0.0000
2 2 6 -1.5578 0.0000
2 2 8 -6.5107 0.0000
2 4 0 -313.4511 0.0000
2 4 2 -11.1838 0.0000
2 4 4 -0.0308 -0.0000
2 4 6 9.1222 -0.0000
2 4 8 3.7472 0.0000
2 6 0 363.7029 -0.0000
2 6 2 -1.7473 0.0000
2 6 4 -0.2059 -0.0000
2 6 6 -7.0307 0.0000
2 6 8 4.9947 -0.0000
2 8 0 -72.5276 0.0000
2 8 2 8.3716 -0.0000
2 8 4 -7.1725 0.0000
2 8 6 0.2480 -0.0000
2 8 8 3.3367 0.0000
2 10 0 -124.2932 0.0000
2 10 2 -20.4601 0.0000
2 10 4 -6.3234 0.0000
2 10 6 2.5110 -0.0000
2 10 8 4.6051 -0.0000
2 12 0 -0.0931 -0.0000
2 12 2 16.3984 -0.0000
2 12 4 2.3081 -0.0000
2 12 6 0.5216 0.0000
2 14 0 48.6685 -0.0000
2 14 2 6.5712 -0.0000
2 14 4 -3.7199 -0.0000
2 14 6 -0.3727 0.0000
2 16 0 35.7561 0.0000
2 16 2 18.3922 -0.0000
2 16 4 3.5107 0.0000
2 16 6 -1.1811 0.0000
2 18 0 -3.3190 -0.0000
2 18 2 3.6709 -0.0000
2 18 4 -3.3516 0.0000
2 18 6 -1.2973 -0.0000
2 20 0 -41.9636 0.0000
2 20 2 -17.6917 0.0000
2 20 4 11.6997 -0.0000
2 20 6 0.4490 0.0000
2 22 0 -15.1733 0.0000
2 22 2 -9.6608 -0.0000
2 22 4 -7.6944 0.0000
2 22 6 0.6329 -0.0000
2 24 0 18.4753 -0.0000
2 24 2 -5.3757 0.0000
2 24 4 -3.2599 -0.0000
2 24 6 0.4114 -0.0000
2 26 0 17.1178 0.0000
2 26 2 -3.7002 -0.0000
2 26 4 10.9033 -0.0000
2 26 6 0.9276 0.0000
2 28 0 21.4858 -0.0000
2 28 2 3.0705 0.0000
2 28 4 2.3201 0.0000
2 30 0 -0.6706 0.0000
2 30 2 4.5247 0.0000
2 30 4 -16.2581 0.0000
2 32 0 -20.2112 0.0000
2 32 2 9.1451 0.0000
2 32 4 9.5532 0.0000
2 34 0 -13.5264 -0.0000
2 34 2 4.3639 -0.0000
2 36 0 -2.4182 -0.0000
2 36 2 -10.3938 0.0000
2 38 0 9.2356 0.0000
3 1 1 -9.4936 0.0000
3 1 3 4.2375 0.0000
3 1 5 8.2691 0.0000
3 1 7 -4.0009 0.0000
3 3 1 50.6589 -0.0000
3 3 3 -4.4847 0.0000
3 3 5 0.6248 0.0000
3 3 7 -9.0622 0.0000
3 5 1 -59.9191 0.0000
3 5 3 -11.1889 0.0000
3 5 5 -5.4332 -0.0000
3 5 7 8.0812 -0.0000
3 7 1 31.9402 -0.0000
3 7 3 7.5558 -0.0000
3 7 5 1.4818 -0.0000
3 7 7 3.3582 0.0000
3 9 1 -4.7237 -0.0000
3 9 3 2.0709 -0.0000
3 9 5 -1.2351 0.0000
3 9 7 4.9198 -0.0000
3 11 1 -42.1439 0.0000
3 11 3 0.3402 -0.0000
3 11 5 -0.8681 -0.0000
3 11 7 0.3973 -0.0000
3 13 1 27.5875 0.0000
3 13 3 -5.7045 0.0000
3 13 5 -8.8842 0.0000
3 13 7 -0.6347 0.0000
3 15 1 16.8997 -0.0000
3 15 3 6.2386 0.0000
3 15 5 -1.0503 -0.0000
3 15 7 -1.8192 0.0000
3 17 1 4.7067 -0.0000
3 17 3 12.4316 0.0000
3 17 5 1.1818 0.0000
3 17 7 -2.7244 0.0000
3 19 1 -10.6704 0.0000
3 19 3 5.9733 -0.0000
3 19 5 4.0451 -0.0000
3 19 7 2.8285 -0.0000
3 21 1 -18.3016 0.0000
3 21 3 -2.0813 -0.0000
3 21 5 0.5881 0.0000
3 23 1 12.3268 -0.0000
3 23 3 -27.5188 0.0000
3 23 5 1.5923 0.0000
3 25 1 -7.7186 0.0000
3 25 3 -7.3259 0.0000
3 25 5 3.0566 0.0000
3 27 1 3.4144 0.0000
3 27 3 18.9287 -0.0000
3 27 5 -0.3016 0.0000
3 29 1 13.7391 -0.0000
3 29 3 5.9699 -0.0000
3 29 5 -0.9349 -0.0000
3 31 1 5.0095 -0.0000
3 31 3 -7.5964 0.0000
3 33 1 -7.3737 0.0000
3 33 3 -0.9826 0.0000
3 35 1 -14.3613 0.0000
3 35 3 3.7978 0.0000
3 37 1 5.7677 -0.0000
4 0 0 44.8276 0.0000
4 0 2 3.3514 0.0000
4 0 4 -4.4288 0.0000
4 0 6 -7.5826 0.0000
4 0 8 -3.4830 0.0000
4 2 0 59.8007 -0.0000
4 2 2 -4.4658 0.0000
4 2 4 9.7164 -0.0000
4 2 6 4.7566 -0.0000
4 2 8 -11.2909 0.0000
4 4 0 -136.5717 0.0000
4 4 2 -2.1914 -0.0000
4 4 4 2.5329 0.0000
4 4 6 -0.0712 0.0000
4 4 8 15.0194 0.0000
4 6 0 55.7591 -0.0000
4 6 2 -7.3741 0.0000
4 6 4 -11.2282 0.0000
4 6 6 -1.0475 0.0000
4 6 8 -6.9337 0.0000
4 8 0 72.5283 -0.0000
4 8 2 6.9461 0.0000
4 8 4 9.0092 -0.0000
4 8 6 -0.0050 -0.0000
4 8 8 4.8133 0.0000
4 10 0 -88.4412 0.0000
4 10 2 0.7063 -0.0000
4 10 4 -9.7100 -0.0000
4 10 6 -1.8518 -0.0000
4 12 0 -45.8657 0.0000
4 12 2 -3.6241 -0.0000
4 12 4 -1.4030 -0.0000
4 12 6 5.8262 -0.0000
4 14 0 50.1760 -0.0000
4 14 2 12.2064 0.0000
4 14 4 -2.7567 0.0000
4 14 6 -4.7201 0.0000
4 16 0 36.9374 -0.0000
4 16 2 7.3522 0.0000
4 16 4 3.7125 0.0000
4 16 6 0.7854 0.0000
4 18 0 -7.5199 0.0000
4 18 2 12.1405 -0.0000
4 18 4 0.3306 0.0000
4 18 6 -1.5896 0.0000
4 20 0 -34.0094 0.0000
4 20 2 -15.1460 0.0000
4 20 4 3.9762 -0.0000
4 20 6 0.2052 -0.0000
4 22 0 -8.4628 0.0000
4 22 2 -15.7690 0.0000
4 22 4 -2.8909 -0.0000
4 22 6 2.3618 -0.0000
4 24 0 2.1309 0.0000
4 24 2 8.0668 -0.0000
4 24 4 -0.2698 0.0000
4 24 6 -0.6964 0.0000
4 26 0 38.0238 -0.0000
4 26 2 -12.5563 0.0000
4 26 4 2.8630 -0.0000
4 28 0 -1.1154 -0.0000
4 28 2 5.3152 -0.0000
4 28 4 4.7057 0.0000
4 30 0 0.0735 0.0000
4 30 2 -2.3980 -0.0000
4 30 4 -11.9074 0.0000
4 32 0 -9.1735 0.0000
4 32 2 13.3553 0.0000
4 32 4 6.8700 0.0000
4 34 0 -13.2121 -0.0000
4 34 2 4.4017 -0.0000
4 36 0 1.1407 -0.0000
4 36 2 -9.5500 -0.0000
5 1 1 -11.7249 0.0000
5 1 3 0.4351 0.0000
5 1 5 8.5186 0.0000
5 1 7 -6.8104 0.0000
5 3 1 40.3812 -0.0000
5 3 3 -4.9864 0.0000
5 3 5 -2.5801 0.0000
5 3 7 1.1875 0.0000
5 5 1 -22.2876 0.0000
5 5 3 -3.6625 0.0000
5 5 5 0.1946 -0.0000
5 5 7 2.8950 0.0000
5 7 1 -12.3895 0.0000
5 7 3 10.4102 -0.0000
5 7 5 -5.6682 -0.0000
5 7 7 -3.3529 -0.0000
5 9 1 8.5000 -0.0000
5 9 3 -8.2661 0.0000
5 9 5 3.7796 0.0000
5 9 7 9.1294 -0.0000
5 11 1 -23.7389 0.0000
5 11 3 2.0632 -0.0000
5 11 5 0.8114 -0.0000
5 11 7 0.6499 -0.0000
5 13 1 21.3209 -0.0000
5 13 3 5.8240 -0.0000
5 13 5 -13.1341 0.0000
5 13 7 -0.2413 0.0000
5 15 1 13.9292 0.0000
5 15 3 -5.2826 0.0000
5 15 5 3.6255 -0.0000
5 15 7 -2.8767 0.0000
5 17 1 -18.3483 -0.0000
5 17 3 9.6298 0.0000
5 17 5 -0.3681 -0.0000
5 17 7 -2.8273 0.0000
5 19 1 11.5030 0.0000
5 19 3 12.1356 -0.0000
5 19 5 1.7431 0.0000
5 19 7 4.0449 0.0000
5 21 1 -12.4468 0.0000
5 21 3 -10.6234 0.0000
5 21 5 1.4069 0.0000
5 23 1 5.1426 -0.0000
5 23 3 -13.3949 -0.0000
5 23 5 4.3185 0.0000
5 25 1 -10.9612 0.0000
5 25 3 -7.2609 0.0000
5 25 5 0.4967 -0.0000
5 27 1 10.7822 0.0000
5 27 3 10.9004 -0.0000
5 27 5 -2.7184 0.0000
5 29 1 7.5394 0.0000
5 29 3 3.7122 -0.0000
5 29 5 -0.6360 0.0000
5 31 1 -3.0764 -0.0000
5 31 3 -4.8644 0.0000
5 33 1 1.6507 0.0000
5 33 3 3.5413 0.0000
5 35 1 -7.8757 0.0000
6 0 0 -40.2951 0.0000
6 0 2 -1.9175 0.0000
6 0 4 8.8971 -0.0000
6 0 6 -7.6943 -0.0000
6 0 8 -1.1120 0.0000
6 2 0 35.1387 -0.0000
6 2 2 -11.3404 0.0000
6 2 4 -3.9905 0.0000
6 2 6 5.3801 0.0000
6 2 8 -5.7851 0.0000
6 4 0 27.3782 -0.0000
6 4 2 11.2576 -0.0000
6 4 4 5.1875 -0.0000
6 4 6 -0.0206 0.0000
6 6 0 -52.7154 0.0000
6 6 2 -2.9371 -0.0000
6 6 4 1.9611 -0.0000
6 6 6 -1.2235 0.0000
6 8 0 31.5384 -0.0000
6 8 2 0.0963 0.0000
6 8 4 -6.7256 0.0000
6 8 6 0.0671 0.0000
6 10 0 -30.8816 0.0000
6 10 2 -12.9606 -0.0000
6 10 4 -2.9357 -0.0000
6 10 6 -2.2066 -0.0000
6 12 0 -14.9963 0.0000
6 12 2 18.8182 -0.0000
6 12 4 -0.6696 0.0000
6 12 6 3.8081 -0.0000
6 14 0 18.3621 -0.0000
6 14 2 11.5275 -0.0000
6 14 4 1.1622 0.0000
6 14 6 -2.9637 0.0000
6 16 0 22.5123 -0.0000
6 16 2 -13.3273 0.0000
6 16 4 1.3130 -0.0000
6 16 6 0.8600 0.0000
6 18 0 -19.1712 0.0000
6 18 2 8.0583 -0.0000
6 18 4 -4.1595 0.0000
6 18 6 -0.4740 0.0000
6 20 0 2.6550 -0.0000
6 20 2 6.8318 -0.0000
6 20 4 2.3181 0.0000
6 20 6 -2.8554 0.0000
6 22 0 -13.3705 0.0000
6 22 2 -19.6380 0.0000
6 22 4 5.2690 -0.0000
6 22 6 4.5292 -0.0000
6 24 0 -7.5485 0.0000
6 24 2 8.2856 -0.0000
6 24 4 -1.3088 -0.0000
6 24 6 1.9031 -0.0000
6 26 0 35.3149 -0.0000
6 26 2 -11.4578 0.0000
6 26 4 -4.7268 0.0000
6 28 0 -1.5967 -0.0000
6 28 2 -5.4667 0.0000
6 28 4 3.0971 0.0000
6 30 0 -3.5045 0.0000
6 30 2 11.4754 -0.0000
6 30 4 1.3543 0.0000
6 32 0 -1.7483 -0.0000
6 32 2 2.8584 0.0000
6 34 0 -10.9888 -0.0000
6 34 2 1.7122 -0.0000
6 36 0 2.2452 -0.0000
7 1 1 4.1399 0.0000
7 1 3 -7.8661 0.0000
7 1 5 2.1205 0.0000
7 1 7 -1.4087 0.0000
7 3 1 -2.5880 0.0000
7 3 3 0.7274 0.0000
7 3 5 3.9950 0.0000
7 3 7 -3.8999 0.0000
7 5 1 17.3981 -0.0000
7 5 3 6.8809 -0.0000
7 5 5 2.9412 -0.0000
7 5 7 4.1891 0.0000
7 7 1 -17.4549 0.0000
7 7 3 3.8039 -0.0000
7 7 5 -11.7061 0.0000
7 7 7 -2.2612 0.0000
7 9 1 -17.2264 -0.0000
7 9 3 -13.8620 -0.0000
7 9 5 5.5865 -0.0000
7 9 7 1.3288 -0.0000
7 11 1 7.6353 -0.0000
7 11 3 9.1548 -0.0000
7 11 5 0.5708 -0.0000
7 11 7 6.2744 -0.0000
7 13 1 11.4894 0.0000
7 13 3 5.4533 0.0000
7 13 5 -7.3017 -0.0000
7 13 7 -0.1872 0.0000
7 15 1 7.7296 -0.0000
7 15 3 -10.3752 0.0000
7 15 5 0.4843 0.0000
7 15 7 -5.2366 -0.0000
7 17 1 -15.7744 0.0000
7 17 3 13.8195 0.0000
7 17 5 -2.5286 -0.0000
7 19 1 3.8187 -0.0000
7 19 3 5.4382 -0.0000
7 19 5 3.4564 0.0000
7 21 1 -2.7411 -0.0000
7 21 3 -11.0988 0.0000
7 21 5 2.0019 0.0000
7 23 1 6.5497 -0.0000
7 23 3 -5.2862 -0.0000
7 23 5 2.5245 -0.0000
7 25 1 -4.9197 -0.0000
7 25 3 1.3964 0.0000
7 25 5 0.3175 -0.0000
7 27 1 -3.6703 0.0000
7 27 3 -2.8895 0.0000
7 27 5 -4.0394 0.0000
7 29 1 8.7396 0.0000
7 29 3 -0.3585 0.0000
7 31 1 1.4597 -0.0000
7 31 3 7.1303 -0.0000
7 33 1 -1.6375 -0.0000
7 33 3 -2.8759 -0.0000
7 35 1 -2.8625 0.0000
8 0 0 21.8418 -0.0000
8 0 2 -4.0855 0.0000
8 0 4 1.3154 -0.0000
8 0 6 -3.0337 0.0000
8 2 0 -20.7831 -0.0000
8 2 2 -6.4695 0.0000
8 2 4 -0.0996 0.0000
8 2 6 1.0981 -0.0000
8 4 0 48.6607 -0.0000
8 4 2 5.3049 0.0000
8 4 4 1.3353 -0.0000
8 4 6 2.9950 -0.0000
8 6 0 -29.3536 -0.0000
8 6 2 -4.4942 0.0000
8 6 4 7.5980 -0.0000
8 6 6 0.2226 0.0000
8 8 0 -11.9564 -0.0000
8 8 2 9.6598 -0.0000
8 8 4 -10.8620 -0.0000
8 8 6 -3.6683 -0.0000
8 10 0 -7.6730 -0.0000
8 10 2 -11.5836 -0.0000
8 10 4 -1.2747 -0.0000
8 10 6 -0.8713 -0.0000
8 12 0 4.8788 -0.0000
8 12 2 11.9173 -0.0000
8 12 4 0.2419 -0.0000
8 12 6 2.1479 0.0000
8 14 0 -3.6397 -0.0000
8 14 2 -1.9459 -0.0000
8 14 4 6.9599 0.0000
8 14 6 -0.5861 -0.0000
8 16 0 20.0980 -0.0000
8 16 2 6.1677 -0.0000
8 16 4 -8.7260 0.0000
8 16 6 -1.5656 0.0000
8 18 0 -7.3746 0.0000
8 18 2 2.0641 0.0000
8 18 4 2.3120 0.0000
8 18 6 1.2692 0.0000
8 20 0 -15.4841 0.0000
8 20 2 -3.8276 0.0000
8 20 4 2.2167 -0.0000
8 20 6 -1.3979 0.0000
8 22 0 -6.4032 -0.0000
8 22 2 -8.3133 0.0000
8 22 4 -3.1867 0.0000
8 22 6 2.7942 -0.0000
8 24 0 27.9041 -0.0000
8 24 2 12.5403 -0.0000
8 24 4 5.6331 -0.0000
8 26 0 -13.6183 0.0000
8 26 2 -8.4426 -0.0000
8 26 4 -3.2878 0.0000
8 28 0 8.9276 -0.0000
8 28 2 -20.5096 0.0000
8 28 4 -2.8274 -0.0000
8 30 0 4.6457 0.0000
8 30 2 21.7870 -0.0000
8 30 4 6.5236 0.0000
8 32 0 -3.6308 -0.0000
8 32 2 -0.9439 -0.0000
8 34 0 -6.9415 -0.0000
9 1 1 10.2170 -0.0000
9 1 3 -6.9986 0.0000
9 1 5 -0.6603 0.0000
9 1 7 5.2768 -0.0000
9 3 1 -3.8867 0.0000
9 3 3 1.8680 0.0000
9 3 5 8.5658 -0.0000
9 3 7 -10.6143 0.0000
9 5 1 -8.1728 0.0000
9 5 3 4.0777 0.0000
9 5 5 -4.1882 0.0000
9 5 7 2.9913 -0.0000
9 7 1 7.6795 -0.0000
9 7 3 -0.3550 0.0000
9 7 5 -3.8949 0.0000
9 7 7 2.3471 -0.0000
9 9 1 -10.6990 -0.0000
9 9 3 -2.5196 -0.0000
9 9 5 1.8208 -0.0000
9 9 7 -1.4684 -0.0000
9 11 1 0.6117 0.0000
9 11 3 8.3324 -0.0000
9 11 5 -0.5431 -0.0000
9 11 7 2.2778 0.0000
9 13 1 0.1992 0.0000
9 13 3 -6.4993 0.0000
9 13 5 -0.4530 -0.0000
9 15 1 6.8723 -0.0000
9 15 3 -6.9551 0.0000
9 15 5 -4.2031 0.0000
9 17 1 6.5757 -0.0000
9 17 3 21.1785 0.0000
9 17 5 -1.8791 -0.0000
9 19 1 -12.2644 0.0000
9 19 3 -0.8603 -0.0000
9 19 5 4.6393 -0.0000
9 21 1 -10.0059 0.0000
9 21 3 -13.4901 0.0000
9 21 5 2.2092 -0.0000
9 23 1 17.4296 -0.0000
9 23 3 -3.8889 0.0000
9 23 5 -2.8062 -0.0000
9 25 1 2.1658 0.0000
9 25 3 11.2836 -0.0000
9 25 5 2.6433 0.0000
9 27 1 -11.3551 0.0000
9 27 3 -5.8299 0.0000
9 29 1 0.9525 0.0000
9 29 3 -8.3212 0.0000
9 31 1 8.1893 -0.0000
9 31 3 10.0537 -0.0000
9 33 1 -1.8658 -0.0000
10 0 0 18.7455 0.0000
10 0 2 12.4785 0.0000
10 0 4 -5.3968 0.0000
10 0 6 -4.8281 0.0000
10 2 0 -1.6328 0.0000
10 2 2 -13.7026 0.0000
10 2 4 3.5821 0.0000
10 2 6 2.4261 -0.0000
10 4 0 0.8064 0.0000
10 4 2 2.0090 0.0000
10 4 4 1.5437 0.0000
10 4 6 2.8892 -0.0000
10 6 0 8.4456 -0.0000
10 6 2 -0.8163 -0.0000
10 6 4 1.4539 -0.0000
10 6 6 0.5074 -0.0000
10 8 0 -18.6706 0.0000
10 8 2 4.7684 -0.0000
10 8 4 -2.7803 -0.0000
10 8 6 -3.6189 -0.0000
10 10 0 -10.2017 0.0000
10 10 2 5.9577 -0.0000
10 10 4 -5.5170 0.0000
10 10 6 -1.4299 0.0000
10 12 0 11.9771 -0.0000
10 12 2 -8.2631 0.0000
10 12 4 4.1394 -0.0000
10 12 6 0.5289 0.0000
10 14 0 -1.9617 -0.0000
10 14 2 -0.5116 0.0000
10 14 4 6.7552 -0.0000
10 14 6 -0.4494 -0.0000
10 16 0 2.6494 -0.0000
10 16 2 8.3060 -0.0000
10 16 4 -11.2716 0.0000
10 16 6 1.1189 0.0000
10 18 0 5.6717 -0.0000
10 18 2 6.3305 -0.0000
10 18 4 5.1301 0.0000
10 18 6 -0.1751 0.0000
10 20 0 -18.7990 0.0000
10 20 2 -6.9452 0.0000
10 20 4 0.6357 -0.0000
10 22 0 0.3315 -0.0000
10 22 2 -4.9323 0.0000
10 22 4 -7.4956 0.0000
10 24 0 21.6980 -0.0000
10 24 2 4.0273 -0.0000
10 24 4 8.9015 0.0000
10 26 0 -18.7870 0.0000
10 26 2 1.1754 0.0000
10 26 4 -2.5299 0.0000
10 28 0 18.0309 -0.0000
10 28 2 -13.1238 0.0000
10 30 0 -4.3450 0.0000
10 30 2 7.4990 -0.0000
10 32 0 -1.3113 -0.0000
11 1 1 2.9239 0.0000
11 1 3 -5.1179 0.0000
11 1 5 -2.1412 0.0000
11 1 7 2.8000 -0.0000
11 3 1 4.5854 0.0000
11 3 3 3.8614 0.0000
11 3 5 9.2620 0.0000
11 5 1 -8.4029 0.0000
11 5 3 -3.8363 -0.0000
11 5 5 -5.5954 0.0000
11 7 1 2.9494 0.0000
11 7 3 5.0338 -0.0000
11 7 5 -1.3465 -0.0000
11 9 1 -3.0301 -0.0000
11 9 3 -1.0237 -0.0000
11 9 5 0.1047 -0.0000
11 11 1 -4.9202 0.0000
11 11 3 2.6178 -0.0000
11 11 5 1.8915 -0.0000
11 13 1 7.7741 0.0000
11 13 3 -3.4962 -0.0000
11 13 5 -2.8643 -0.0000
11 15 1 -0.9267 -0.0000
11 15 3 -0.6054 0.0000
11 15 5 -0.1818 -0.0000
11 17 1 0.1404 -0.0000
11 17 3 7.2353 0.0000
11 17 5 -0.9127 0.0000
11 19 1 -1.1408 -0.0000
11 19 3 1.5686 -0.0000
11 19 5 -2.0850 0.0000
11 21 1 -1.9521 0.0000
11 21 3 -2.6447 -0.0000
11 21 5 5.5555 -0.0000
11 23 1 -0.8045 -0.0000
11 23 3 -8.1246 0.0000
11 25 1 1.2868 0.0000
11 25 3 3.7652 -0.0000
11 27 1 7.7971 -0.0000
11 27 3 1.7781 0.0000
11 29 1 -8.9589 0.0000
11 31 1 3.2000 -0.0000
12 0 0 -5.2033 -0.0000
12 0 2 11.0177 0.0000
12 0 4 3.5056 0.0000
12 0 6 -12.9058 0.0000
12 2 0 15.1116 0.0000
12 2 2 -14.1880 0.0000
12 2 4 -6.4081 -0.0000
12 2 6 5.8471 0.0000
12 4 0 -12.1879 0.0000
12 4 2 6.6428 -0.0000
12 4 4 10.0363 0.0000
12 4 6 6.2480 0.0000
12 6 0 18.2628 -0.0000
12 6 2 0.8629 -0.0000
12 6 4 -3.5628 -0.0000
12 6 6 -2.3746 -0.0000
12 8 0 -25.7472 0.0000
12 8 2 -4.4316 0.0000
12 8 4 -2.9657 -0.0000
12 8 6 -3.6907 -0.0000
12 10 0 -2.0156 0.0000
12 10 2 10.9844 0.0000
12 10 4 -2.3341 -0.0000
12 10 6 -2.4673 0.0000
12 12 0 14.8794 -0.0000
12 12 2 -10.5192 0.0000
12 12 4 4.2093 -0.0000
12 12 6 2.6371 0.0000
12 14 0 -3.1759 0.0000
12 14 2 5.9952 -0.0000
12 14 4 4.6806 -0.0000
12 16 0 -5.2045 -0.0000
12 16 2 -3.1087 0.0000
12 16 4 -3.2628 -0.0000
12 18 0 -2.2534 -0.0000
12 18 2 8.5917 0.0000
12 18 4 -5.6372 0.0000
12 20 0 2.2923 0.0000
12 20 2 0.5796 -0.0000
12 20 4 1.2252 0.0000
12 22 0 3.7506 -0.0000
12 22 2 -4.2348 0.0000
12 22 4 -0.7405 -0.0000
12 24 0 -9.4043 -0.0000
12 24 2 -7.4979 0.0000
12 24 4 4.7780 0.0000
12 26 0 4.4654 0.0000
12 26 2 4.6179 0.0000
12 28 0 14.7298 -0.0000
12 28 2 2.3303 -0.0000
12 30 0 -8.5015 0.0000
13 1 1 0.7870 -0.0000
13 1 3 -2.6308 0.0000
13 1 5 0.9937 0.0000
13 3 1 -0.5951 0.0000
13 3 3 4.2046 -0.0000
13 3 5 1.9798 0.0000
13 5 1 7.9472 -0.0000
13 5 3 -8.8339 0.0000
13 5 5 -2.8654 0.0000
13 7 1 -10.0595 0.0000
13 7 3 9.7087 -0.0000
13 7 5 -0.2098 0.0000
13 9 1 -0.3800 -0.0000
13 9 3 -3.7805 0.0000
13 9 5 1.9482 -0.0000
13 11 1 -2.8449 -0.0000
13 11 3 -0.7595 -0.0000
13 11 5 -1.9067 -0.0000
13 13 1 11.1594 0.0000
13 13 3 1.2240 -0.0000
13 13 5 -0.1694 0.0000
13 15 1 -7.0189 0.0000
13 15 3 4.6867 0.0000
13 15 5 2.4620 -0.0000
13 17 1 0.5741 -0.0000
13 17 3 -3.9928 0.0000
13 17 5 -3.9445 0.0000
13 19 1 0.5470 -0.0000
13 19 3 1.2871 0.0000
13 21 1 -0.5227 -0.0000
13 21 3 4.2247 -0.0000
13 23 1 -3.2417 0.0000
13 23 3 -6.2454 0.0000
13 25 1 2.6311 0.0000
13 25 3 -2.2981 0.0000
13 27 1 5.0281 0.0000
14 0 0 -2.2174 0.0000
14 0 2 -4.6333 0.0000
14 0 4 15.8081 0.0000
14 2 0 7.6350 -0.0000
14 2 2 -0.3141 0.0000
14 2 4 -13.4941 0.0000
14 4 0 1.3477 -0.0000
14 4 2 3.0946 0.0000
14 4 4 8.9504 0.0000
14 6 0 -7.7515 0.0000
14 6 2 -2.9492 0.0000
14 6 4 -2.0787 0.0000
14 8 0 0.7679 -0.0000
14 8 2 0.0314 -0.0000
14 8 4 -4.0122 -0.0000
14 10 0 -4.4214 -0.0000
14 10 2 0.9858 0.0000
14 10 4 1.3055 -0.0000
14 12 0 7.7558 -0.0000
14 12 2 3.6746 0.0000
14 12 4 2.0529 0.0000
14 14 0 -3.9068 0.0000
14 14 2 -8.1189 0.0000
14 14 4 4.3530 -0.0000
14 16 0 -0.0154 -0.0000
14 16 2 6.5495 -0.0000
14 16 4 -1.0194 0.0000
14 18 0 -5.7290 0.0000
14 18 2 8.9894 0.0000
14 18 4 -7.4830 0.0000
14 20 0 2.4879 -0.0000
14 20 2 -8.4089 -0.0000
14 20 4 0.5422 0.0000
14 22 0 1.3352 -0.0000
14 22 2 -0.9951 -0.0000
14 24 0 -2.1062 -0.0000
14 24 2 -2.3774 0.0000
14 26 0 4.7048 0.0000
15 1 1 1.6112 -0.0000
15 1 3 0.0066 -0.0000
15 1 5 5.1916 0.0000
15 3 1 -1.3351 0.0000
15 3 3 -0.7340 0.0000
15 3 5 -5.8521 0.0000
15 5 1 1.4068 -0.0000
15 5 3 -0.6032 0.0000
15 5 5 -1.5030 0.0000
15 7 1 3.1143 0.0000
15 7 3 2.4164 -0.0000
15 7 5 2.5961 0.0000
15 9 1 -8.6240 -0.0000
15 9 3 -4.8714 -0.0000
15 9 5 2.2031 -0.0000
15 11 1 -4.9650 0.0000
15 11 3 -0.0134 -0.0000
15 13 1 18.3477 0.0000
15 13 3 7.8020 -0.0000
15 15 1 -9.6115 0.0000
15 15 3 -2.3948 0.0000
15 17 1 1.1319 -0.0000
15 17 3 -2.1955 -0.0000
15 19 1 -3.8106 0.0000
15 19 3 3.0533 0.0000
15 21 1 -1.0979 -0.0000
15 21 3 -2.5751 0.0000
15 23 1 3.4651 -0.0000
16 0 0 8.2996 -0.0000
16 0 2 -6.7082 0.0000
16 0 4 7.5946 0.0000
16 2 0 -2.2346 0.0000
16 2 2 3.5066 -0.0000
16 2 4 -5.8616 0.0000
16 4 0 6.0420 0.0000
16 4 2 0.4552 0.0000
16 4 4 3.9704 0.0000
16 6 0 -16.2976 0.0000
16 6 2 -1.4898 0.0000
16 6 4 -1.4803 0.0000
16 8 0 18.3898 -0.0000
16 8 2 1.0946 -0.0000
16 8 4 -3.3028 -0.0000
16 10 0 -15.7038 -0.0000
16 10 2 -9.9628 -0.0000
16 10 4 1.2051 -0.0000
16 12 0 5.7185 0.0000
16 12 2 15.5665 -0.0000
16 12 4 4.4413 0.0000
16 14 0 8.8830 -0.0000
16 14 2 -9.6436 -0.0000
16 16 0 -11.1016 -0.0000
16 16 2 6.1890 -0.0000
16 18 0 -7.0621 0.0000
16 18 2 3.8157 0.0000
16 20 0 7.4126 -0.0000
16 20 2 -6.3389 0.0000
16 22 0 0.9652 0.0000
17 1 1 -0.1125 0.0000
17 1 3 -1.9600 -0.0000
17 3 1 2.2724 -0.0000
17 3 3 0.8444 0.0000
17 5 1 -3.7045 0.0000
17 5 3 5.9579 -0.0000
17 7 1 9.0378 -0.0000
17 7 3 -6.8692 -0.0000
17 9 1 -13.9350 0.0000
17 9 3 -1.3963 -0.0000
17 11 1 -2.7105 0.0000
17 11 3 -2.6798 -0.0000
17 13 1 20.5370 0.0000
17 13 3 13.1364 0.0000
17 15 1 -6.0121 -0.0000
17 17 1 -10.4664 -0.0000
17 19 1 -0.7185 0.0000
18 0 0 9.4775 0.0000
18 0 2 2.9830 -0.0000
18 2 0 -3.5313 0.0000
18 2 2 -2.0686 -0.0000
18 4 0 0.4731 0.0000
18 4 2 2.1483 -0.0000
18 6 0 -1.8233 0.0000
18 6 2 -2.6968 -0.0000
18 8 0 0.2939 0.0000
18 8 2 -0.8607 0.0000
18 10 0 0.7586 -0.0000
18 10 2 -2.7766 0.0000
18 12 0 0.5703 0.0000
18 12 2 4.0310 0.0000
18 14 0 5.7160 0.0000
18 16 0 -12.2574 0.0000
19 1 1 -0.9095 -0.0000
19 3 1 4.0786 -0.0000
19 5 1 -1.7267 -0.0000
19 7 1 -4.6042 -0.0000
19 9 1 1.3497 0.0000
0 0 0 0.0 0.0
;
_shelx_fab_checksum   67040

# start Validation Reply Form
_vrf_ATOM007_2
;
PROBLEM: _atom_site_aniso_label is missing
RESPONSE: Due to low data to parameter ratio, Uiso are used in the refinement.
;
_vrf_RINTA01_2
;
PROBLEM: The value of Rint is greater than 0.25
RESPONSE: Electron diffraction data normally has high Rint values.
;
_vrf_THETM01_2
;
PROBLEM: The value of sine(theta_max)/wavelength is less than 0.550
RESPONSE: The crystal is weakly diffracted.
;
_vrf_PLAT020_2
;
PROBLEM: The Value of Rint is Greater Than 0.12 .........      0.252 Report
RESPONSE: Electron diffraction data normally has high Rint values.
;
_vrf_PLAT029_2
;
PROBLEM: _diffrn_measured_fraction_theta_full value Low .      0.764 Why?  
RESPONSE: Due to the limited TEM goniometer tilt range,
there is missing wedge in the dataset.
;
_vrf_PLAT082_2
;
PROBLEM: High R1 Value ..................................       0.25 Report
RESPONSE: Electron diffraction normally has large R1 value.
;
_vrf_PLAT084_2
;
PROBLEM: High wR2 Value (i.e. > 0.25) ...................       0.62 Report
RESPONSE: Electron diffraction data normally has high wR2 values.
;
_vrf_PLAT201_2
;
PROBLEM: Isotropic non-H Atoms in Main Residue(s) .......         15 Report
RESPONSE: Due to low data to parameter ratio, Uiso are used in the refinement.
;
_vrf_PLAT340_2
;
PROBLEM: Low Bond Precision on  C-C Bonds ...............    0.03769 Ang.  
RESPONSE: The crystal is weakly diffracted.
;
# end Validation Reply Form
