# Supplementary material for: Single Crystals of Perylene Diimide‐Based Two‐Dimensional Covalent Organic Frameworks
Source: Adv Mater. 2026 May 23;38(36):e23646. doi: 10.1002/adma.202523646 (PMC13310095; doi:10.1002/adma.202523646)
Supplement: Supplementary file 2 — Supporting File 2: adma73487‐sup‐0002‐cif.zip. [file ADMA-38-e23646-s002.zip › adma73487-sup-0002-cif/R2 PDI(Me)8-2P(Me)2.cif]

data_P21c\refined\ff
_audit_creation_date              2025-12-02
_audit_creation_method            'Materials Studio'
_symmetry_space_group_name_H-M    'P21/C'
_symmetry_Int_Tables_number       14
_symmetry_cell_setting            monoclinic
loop_
_symmetry_equiv_pos_as_xyz
  x,y,z
  -x,y+1/2,-z+1/2
  -x,-y,-z
  x,-y+1/2,z+1/2
_cell_length_a                    12.2311
_cell_length_b                    53.4249
_cell_length_c                    9.5863
_cell_angle_alpha                 90.0000
_cell_angle_beta                  68.9000
_cell_angle_gamma                 90.0000
loop_
_atom_site_label
_atom_site_type_symbol
_atom_site_fract_x
_atom_site_fract_y
_atom_site_fract_z
_atom_site_U_iso_or_equiv
_atom_site_adp_type
_atom_site_occupancy
C1     C     0.87393   0.49890   0.06338   0.00000  Uiso   1.00
C2     C     0.74797   0.49782   0.12654   0.00000  Uiso   1.00
C3     C     0.68016   0.52029   0.15840   0.00000  Uiso   1.00
C4     C     0.73940   0.54370   0.12675   0.00000  Uiso   1.00
C5     C     0.86244   0.54414   0.06619   0.00000  Uiso   1.00
C6     C     0.93318   0.52239   0.03252   0.00000  Uiso   1.00
C7     C     0.68859   0.47429   0.15885   0.00000  Uiso   1.00
C8     C     0.75581   0.45182   0.12760   0.00000  Uiso   1.00
C9     C     0.87859   0.45350   0.06255   0.00000  Uiso   1.00
C10    C     0.94135   0.47644   0.03029   0.00000  Uiso   1.00
C11    C    -0.44415   0.51823   0.22053   0.00000  Uiso   1.00
N12    N    -0.50248   0.49577   0.25257   0.00000  Uiso   1.00
C13    C    -0.43607   0.47441   0.22196   0.00000  Uiso   1.00
O14    O    -0.50381   0.53793   0.24752   0.00000  Uiso   1.00
O15    O    -0.48958   0.45396   0.25118   0.00000  Uiso   1.00
C16    C    -0.31382   0.56773   0.15127   0.00000  Uiso   1.00
C17    C    -0.29037   0.42713   0.15926   0.00000  Uiso   1.00
C18    C    -0.63157   0.49429   0.31759   0.00000  Uiso   1.00
C19    C    -0.69003   0.50491   0.21041   0.00000  Uiso   1.00
C20    C    -0.82592   0.50559   0.28017   0.00000  Uiso   1.00
C21    C    -0.86562   0.51948   0.43183   0.00000  Uiso   1.00
C22    C    -0.81828   0.50579   0.54092   0.00000  Uiso   1.00
C23    C    -0.68197   0.50597   0.47668   0.00000  Uiso   1.00
C24    C    -0.33642   0.58037   0.29001   0.00000  Uiso   1.00
C25    C    -0.37431   0.60551   0.30425   0.00000  Uiso   1.00
C26    C    -0.38944   0.61858   0.18456   0.00000  Uiso   1.00
C27    C    -0.37213   0.60544   0.05062   0.00000  Uiso   1.00
C28    C    -0.33588   0.58016   0.03223   0.00000  Uiso   1.00
C29    C    -0.33284   0.41442   0.05751   0.00000  Uiso   1.00
C30    C    -0.37669   0.38981   0.09019   0.00000  Uiso   1.00
C31    C    -0.37812   0.37740   0.22006   0.00000  Uiso   1.00
C32    C    -0.33542   0.38979   0.31930   0.00000  Uiso   1.00
C33    C    -0.29133   0.41441   0.29117   0.00000  Uiso   1.00
C34    C    -0.32100   0.56918   0.42390   0.00000  Uiso   1.00
C35    C    -0.24820   0.42488   0.40567   0.00000  Uiso   1.00
C36    C    -0.32039   0.56754  -0.11220   0.00000  Uiso   1.00
C37    C    -0.33477   0.42601  -0.08252   0.00000  Uiso   1.00
C38    C    -0.41710   0.64426   0.19991   0.00000  Uiso   1.00
C39    C    -0.42027   0.35288   0.24853   0.00000  Uiso   1.00
N40    N    -0.35706   0.33537   0.28786   0.00000  Uiso   1.00
C41    C    -0.38856   0.31126   0.31971   0.00000  Uiso   1.00
C42    C    -0.30807   0.29243   0.24701   0.00000  Uiso   1.00
C43    C    -0.33948   0.26681   0.26607   0.00000  Uiso   1.00
C44    C    -0.45347   0.26006   0.36808   0.00000  Uiso   1.00
C45    C    -0.53099   0.27932   0.44582   0.00000  Uiso   1.00
C46    C    -0.49999   0.30461   0.42073   0.00000  Uiso   1.00
N47    N    -0.44399   0.65757   0.09623   0.00000  Uiso   1.00
C48    C    -0.45911   0.68266   0.09548   0.00000  Uiso   1.00
C49    C    -0.45373   0.19199   0.45371   0.00000  Uiso   1.00
C50    C    -0.42982   0.21776   0.44691   0.00000  Uiso   1.00
C51    C    -0.49223   0.23487   0.39062   0.00000  Uiso   1.00
C52    C    -0.58897   0.22585   0.35479   0.00000  Uiso   1.00
C53    C    -0.60984   0.19975   0.35954   0.00000  Uiso   1.00
H54    H     0.89936   0.56143   0.04677   0.00000  Uiso   1.00
H55    H     0.92127   0.43683   0.04016   0.00000  Uiso   1.00
H56    H    -0.66297   0.47488   0.33564   0.00000  Uiso   1.00
H57    H    -0.65931   0.52376   0.17788   0.00000  Uiso   1.00
H58    H    -0.66154   0.49371   0.10892   0.00000  Uiso   1.00
H59    H    -0.86108   0.48652   0.29378   0.00000  Uiso   1.00
H60    H    -0.86066   0.51552   0.20564   0.00000  Uiso   1.00
H61    H    -0.96096   0.52062   0.47943   0.00000  Uiso   1.00
H62    H    -0.83334   0.53879   0.41405   0.00000  Uiso   1.00
H63    H    -0.85061   0.48650   0.55942   0.00000  Uiso   1.00
H64    H    -0.85090   0.51513   0.64924   0.00000  Uiso   1.00
H65    H    -0.64781   0.49535   0.54896   0.00000  Uiso   1.00
H66    H    -0.65074   0.52510   0.47498   0.00000  Uiso   1.00
H67    H    -0.38969   0.61459   0.40382   0.00000  Uiso   1.00
H68    H    -0.38430   0.61462  -0.03628   0.00000  Uiso   1.00
H69    H    -0.40692   0.38059   0.01760   0.00000  Uiso   1.00
H70    H    -0.33655   0.38062   0.41382   0.00000  Uiso   1.00
H71    H    -0.25733   0.57992   0.45488   0.00000  Uiso   1.00
H72    H    -0.29159   0.54985   0.40734   0.00000  Uiso   1.00
H73    H    -0.40514   0.56948   0.51687   0.00000  Uiso   1.00
H74    H    -0.20645   0.44290   0.37327   0.00000  Uiso   1.00
H75    H    -0.18342   0.41238   0.42259   0.00000  Uiso   1.00
H76    H    -0.32165   0.42712   0.51177   0.00000  Uiso   1.00
H77    H    -0.34449   0.57933  -0.18973   0.00000  Uiso   1.00
H78    H    -0.37730   0.55118  -0.08934   0.00000  Uiso   1.00
H79    H    -0.22965   0.56164  -0.16759   0.00000  Uiso   1.00
H80    H    -0.40299   0.44025  -0.05162   0.00000  Uiso   1.00
H81    H    -0.35550   0.41280  -0.15640   0.00000  Uiso   1.00
H82    H    -0.25019   0.43444  -0.14567   0.00000  Uiso   1.00
H83    H    -0.41613   0.65335   0.29370   0.00000  Uiso   1.00
H84    H    -0.49635   0.34821   0.23272   0.00000  Uiso   1.00
H85    H    -0.22667   0.29771   0.17612   0.00000  Uiso   1.00
C86    C    -0.25325   0.24809   0.17358   0.00000  Uiso   0.50
H87    H    -0.61209   0.27520   0.52057   0.00000  Uiso   1.00
H88    H    -0.55859   0.31814   0.47602   0.00000  Uiso   1.00
H89    H    -0.40552   0.17995   0.49133   0.00000  Uiso   1.00
H90    H    -0.36446   0.22393   0.48111   0.00000  Uiso   1.00
C91    C    -0.66912   0.24267   0.31217   0.00000  Uiso   0.50
H92    H    -0.67689   0.19289   0.33093   0.00000  Uiso   1.00
H93    H    -0.29524   0.23590   0.11617   0.00000  Uiso   1.00
H94    H    -0.22030   0.23669   0.24414   0.00000  Uiso   1.00
H95    H    -0.17777   0.25671   0.08800   0.00000  Uiso   1.00
H96    H    -0.73026   0.23249   0.27364   0.00000  Uiso   1.00
H97    H    -0.61851   0.25537   0.22309   0.00000  Uiso   1.00
H98    H    -0.72200   0.25366   0.40843   0.00000  Uiso   1.00
loop_
_geom_bond_atom_site_label_1
_geom_bond_atom_site_label_2
_geom_bond_distance
_geom_bond_site_symmetry_2
_ccdc_geom_bond_type
C1     C2      1.439   .     A
C1     C6      1.426   .     A
C1     C10     1.425   .     A
C2     C3      1.428   .     A
C2     C7      1.429   .     A
C3     C4      1.422   .     A
C3     C11     1.423   1_655 S
C4     C5      1.405   .     A
C4     C16     1.420   1_655 S
C5     C6      1.415   .     A
C5     H54     1.016   .     S
C6     C10     1.434   3_765 A
C7     C8      1.424   .     A
C7     C13     1.424   1_655 S
C8     C9      1.406   .     A
C8     C17     1.424   1_655 S
C9     C10     1.420   .     A
C9     H55     1.015   .     S
C10    C6      1.434   3_765 A
C11    C3      1.423   1_455 S
C11    N12     1.373   .     S
C11    O14     1.253   .     D
N12    C13     1.370   .     S
N12    C18     1.476   .     S
C13    C7      1.424   1_455 S
C13    O15     1.252   .     D
C16    C4      1.420   1_455 S
C16    C24     1.427   .     A
C16    C28     1.428   .     A
C17    C8      1.424   1_455 S
C17    C29     1.431   .     A
C17    C33     1.432   .     A
C18    C19     1.555   .     S
C18    C23     1.555   .     S
C18    H56     1.097   .     S
C19    C20     1.553   .     S
C19    H57     1.081   .     S
C19    H58     1.087   .     S
C20    C21     1.547   .     S
C20    H59     1.095   .     S
C20    H60     1.091   .     S
C21    C22     1.549   .     S
C21    H61     1.090   .     S
C21    H62     1.096   .     S
C22    C23     1.556   .     S
C22    H63     1.095   .     S
C22    H64     1.090   .     S
C23    H65     1.089   .     S
C23    H66     1.089   .     S
C24    C25     1.411   .     A
C24    C34     1.488   .     S
C25    C26     1.411   .     A
C25    H67     1.026   .     S
C26    C27     1.411   .     A
C26    C38     1.408   .     S
C27    C28     1.412   .     A
C27    H68     1.023   .     S
C28    C36     1.490   .     S
C29    C30     1.412   .     A
C29    C37     1.486   .     S
C30    C31     1.405   .     A
C30    H69     1.024   .     S
C31    C32     1.405   .     A
C31    C39     1.398   .     S
C32    C33     1.410   .     A
C32    H70     1.026   .     S
C33    C35     1.488   .     S
C34    H71     1.091   .     S
C34    H72     1.086   .     S
C34    H73     1.092   .     S
C35    H74     1.082   .     S
C35    H75     1.092   .     S
C35    H76     1.095   .     S
C36    H77     1.093   .     S
C36    H78     1.089   .     S
C36    H79     1.090   .     S
C37    H80     1.089   .     S
C37    H81     1.092   .     S
C37    H82     1.090   .     S
C38    N47     1.355   .     D
C38    H83     1.025   .     S
C39    N40     1.351   .     D
C39    H84     1.026   .     S
N40    C41     1.347   .     S
C41    C42     1.405   .     A
C41    C46     1.404   .     A
C42    C43     1.416   .     A
C42    H85     1.023   .     S
C43    C44     1.431   .     A
C43    C86     1.492   .     S
C44    C45     1.416   .     A
C44    C51     1.417   .     S
C45    C46     1.401   .     A
C45    H87     1.017   .     S
C46    H88     1.022   .     S
N47    C48     1.354   .     S
C48    C49     1.403   2_455 A
C48    C53     1.411   2_455 A
C49    C50     1.404   .     A
C49    C48     1.403   2_445 A
C49    H89     1.022   .     S
C50    C51     1.416   .     A
C50    H90     1.022   .     S
C51    C52     1.429   .     A
C52    C53     1.416   .     A
C52    C91     1.491   .     S
C53    C48     1.411   2_445 A
C53    H92     1.022   .     S
C86    H93     1.093   .     S
C86    H94     1.090   .     S
C86    H95     1.092   .     S
C91    H96     1.091   .     S
C91    H97     1.092   .     S
C91    H98     1.089   .     S
