# Supplementary material for: Single Crystals of Perylene Diimide‐Based Two‐Dimensional Covalent Organic Frameworks
Source: Adv Mater. 2026 May 23;38(36):e23646. doi: 10.1002/adma.202523646 (PMC13310095; doi:10.1002/adma.202523646)
Supplement: Supplementary file 2 — Supporting File 2: adma73487‐sup‐0002‐cif.zip. [file ADMA-38-e23646-s002.zip › adma73487-sup-0002-cif/R2 PDI(Me)8-2P.cif]

data_P21c\refined\ff
_audit_creation_date              2025-11-18
_audit_creation_method            'Materials Studio'
_symmetry_space_group_name_H-M    'P21/C'
_symmetry_Int_Tables_number       14
_symmetry_cell_setting            monoclinic
loop_
_symmetry_equiv_pos_as_xyz
  x,y,z
  -x,y+1/2,-z+1/2
  -x,-y,-z
  x,-y+1/2,z+1/2
_cell_length_a                    12.3774
_cell_length_b                    53.5905
_cell_length_c                    9.5604
_cell_angle_alpha                 90.0000
_cell_angle_beta                  67.4969
_cell_angle_gamma                 90.0000
loop_
_atom_site_label
_atom_site_type_symbol
_atom_site_fract_x
_atom_site_fract_y
_atom_site_fract_z
_atom_site_U_iso_or_equiv
_atom_site_adp_type
_atom_site_occupancy
C1     C     0.87421   0.49887   0.06446   0.00000  Uiso   1.00
C2     C     0.74846   0.49777   0.12752   0.00000  Uiso   1.00
C3     C     0.68070   0.52015   0.16076   0.00000  Uiso   1.00
C4     C     0.73948   0.54353   0.13348   0.00000  Uiso   1.00
C5     C     0.86232   0.54401   0.07204   0.00000  Uiso   1.00
C6     C     0.93309   0.52233   0.03397   0.00000  Uiso   1.00
C7     C     0.68917   0.47430   0.15784   0.00000  Uiso   1.00
C8     C     0.75659   0.45195   0.12786   0.00000  Uiso   1.00
C9     C     0.87926   0.45360   0.06641   0.00000  Uiso   1.00
C10    C     0.94169   0.47649   0.03128   0.00000  Uiso   1.00
C11    C    -0.44333   0.51808   0.22056   0.00000  Uiso   1.00
N12    N    -0.50167   0.49569   0.25016   0.00000  Uiso   1.00
C13    C    -0.43546   0.47438   0.21762   0.00000  Uiso   1.00
O14    O    -0.50285   0.53770   0.24702   0.00000  Uiso   1.00
O15    O    -0.48931   0.45402   0.24180   0.00000  Uiso   1.00
C16    C    -0.31465   0.56739   0.16537   0.00000  Uiso   1.00
C17    C    -0.29119   0.42747   0.15580   0.00000  Uiso   1.00
C18    C    -0.63058   0.49432   0.31442   0.00000  Uiso   1.00
C19    C    -0.68438   0.50490   0.20414   0.00000  Uiso   1.00
C20    C    -0.82028   0.50582   0.27430   0.00000  Uiso   1.00
C21    C    -0.86368   0.51977   0.42752   0.00000  Uiso   1.00
C22    C    -0.82041   0.50626   0.53941   0.00000  Uiso   1.00
C23    C    -0.68456   0.50607   0.47523   0.00000  Uiso   1.00
C24    C    -0.34013   0.57853   0.30996   0.00000  Uiso   1.00
C25    C    -0.37930   0.60347   0.33388   0.00000  Uiso   1.00
C26    C    -0.39580   0.61764   0.21932   0.00000  Uiso   1.00
C27    C    -0.37589   0.60590   0.07943   0.00000  Uiso   1.00
C28    C    -0.33704   0.58092   0.05079   0.00000  Uiso   1.00
C29    C    -0.32567   0.41527   0.04643   0.00000  Uiso   1.00
C30    C    -0.38247   0.39192   0.08193   0.00000  Uiso   1.00
C31    C    -0.40008   0.37964   0.21905   0.00000  Uiso   1.00
C32    C    -0.36001   0.39114   0.32249   0.00000  Uiso   1.00
C33    C    -0.30606   0.41482   0.29371   0.00000  Uiso   1.00
C34    C    -0.32723   0.56480   0.43773   0.00000  Uiso   1.00
C35    C    -0.26850   0.42450   0.41390   0.00000  Uiso   1.00
C36    C    -0.32083   0.56962  -0.09824   0.00000  Uiso   1.00
C37    C    -0.30558   0.42519  -0.10693   0.00000  Uiso   1.00
C38    C    -0.42804   0.64295   0.24631   0.00000  Uiso   1.00
C39    C    -0.45284   0.35601   0.24721   0.00000  Uiso   1.00
N40    N    -0.41471   0.33832   0.31828   0.00000  Uiso   1.00
C41    C    -0.44637   0.31410   0.34364   0.00000  Uiso   1.00
C42    C    -0.36255   0.29755   0.35678   0.00000  Uiso   1.00
C43    C    -0.38259   0.27164   0.36605   0.00000  Uiso   1.00
C44    C    -0.48853   0.26164   0.36595   0.00000  Uiso   1.00
C45    C    -0.57570   0.27864   0.36384   0.00000  Uiso   1.00
C46    C    -0.55469   0.30452   0.35162   0.00000  Uiso   1.00
N47    N    -0.44578   0.65774   0.14214   0.00000  Uiso   1.00
C48    C    -0.46199   0.68278   0.14587   0.00000  Uiso   1.00
C49    C    -0.48491   0.19300   0.44759   0.00000  Uiso   1.00
C50    C    -0.46913   0.21896   0.45319   0.00000  Uiso   1.00
C51    C    -0.50558   0.23551   0.36422   0.00000  Uiso   1.00
C52    C    -0.55849   0.22504   0.27002   0.00000  Uiso   1.00
C53    C    -0.57493   0.19915   0.26550   0.00000  Uiso   1.00
H54    H     0.89907   0.56126   0.05663   0.00000  Uiso   1.00
H55    H     0.92193   0.43699   0.04870   0.00000  Uiso   1.00
H56    H    -0.66247   0.47502   0.33250   0.00000  Uiso   1.00
H57    H    -0.65070   0.52350   0.16764   0.00000  Uiso   1.00
H58    H    -0.65478   0.49325   0.10331   0.00000  Uiso   1.00
H59    H    -0.85594   0.48685   0.28877   0.00000  Uiso   1.00
H60    H    -0.85255   0.51562   0.19808   0.00000  Uiso   1.00
H61    H    -0.95901   0.52080   0.47469   0.00000  Uiso   1.00
H62    H    -0.83152   0.53904   0.41008   0.00000  Uiso   1.00
H63    H    -0.85388   0.48713   0.55984   0.00000  Uiso   1.00
H64    H    -0.85442   0.51595   0.64799   0.00000  Uiso   1.00
H65    H    -0.65363   0.49554   0.54972   0.00000  Uiso   1.00
H66    H    -0.65318   0.52506   0.47353   0.00000  Uiso   1.00
H67    H    -0.39516   0.61157   0.43685   0.00000  Uiso   1.00
H68    H    -0.38867   0.61589  -0.00397   0.00000  Uiso   1.00
H69    H    -0.40902   0.38341   0.00455   0.00000  Uiso   1.00
H70    H    -0.37066   0.38203   0.42113   0.00000  Uiso   1.00
H71    H    -0.38753   0.54905   0.46605   0.00000  Uiso   1.00
H72    H    -0.34943   0.57600   0.54036   0.00000  Uiso   1.00
H73    H    -0.23796   0.55803   0.40616   0.00000  Uiso   1.00
H74    H    -0.21911   0.44170   0.38125   0.00000  Uiso   1.00
H75    H    -0.21241   0.41092   0.43855   0.00000  Uiso   1.00
H76    H    -0.34545   0.42796   0.51728   0.00000  Uiso   1.00
H77    H    -0.34226   0.58236  -0.17293   0.00000  Uiso   1.00
H78    H    -0.37912   0.55358  -0.07909   0.00000  Uiso   1.00
H79    H    -0.23067   0.56348  -0.15677   0.00000  Uiso   1.00
H80    H    -0.38922   0.43058  -0.11200   0.00000  Uiso   1.00
H81    H    -0.26492   0.41101  -0.19310   0.00000  Uiso   1.00
H82    H    -0.24772   0.44125  -0.13603   0.00000  Uiso   1.00
H83    H    -0.43673   0.65051   0.34850   0.00000  Uiso   1.00
H84    H    -0.51502   0.35189   0.20451   0.00000  Uiso   1.00
H85    H    -0.28495   0.30435   0.35554   0.00000  Uiso   1.00
H86    H    -0.31772   0.26015   0.36975   0.00000  Uiso   1.00
H87    H    -0.65537   0.27231   0.36978   0.00000  Uiso   1.00
H88    H    -0.61839   0.31628   0.34765   0.00000  Uiso   1.00
H89    H    -0.45703   0.18146   0.51186   0.00000  Uiso   1.00
H90    H    -0.43101   0.22564   0.52360   0.00000  Uiso   1.00
H91    H    -0.58527   0.23618   0.20254   0.00000  Uiso   1.00
H92    H    -0.61517   0.19241   0.19802   0.00000  Uiso   1.00
loop_
_geom_bond_atom_site_label_1
_geom_bond_atom_site_label_2
_geom_bond_distance
_geom_bond_site_symmetry_2
_ccdc_geom_bond_type
C1     C2      1.439   .     A
C1     C6      1.426   .     A
C1     C10     1.426   .     A
C2     C3      1.428   .     A
C2     C7      1.429   .     A
C3     C4      1.422   .     A
C3     C11     1.423   1_655 S
C4     C5      1.405   .     A
C4     C16     1.421   1_655 S
C5     C6      1.416   .     A
C5     H54     1.016   .     S
C6     C10     1.434   3_765 A
C7     C8      1.425   .     A
C7     C13     1.425   1_655 S
C8     C9      1.406   .     A
C8     C17     1.422   1_655 S
C9     C10     1.420   .     A
C9     H55     1.016   .     S
C10    C6      1.434   3_765 A
C11    C3      1.423   1_455 S
C11    N12     1.372   .     S
C11    O14     1.253   .     D
N12    C13     1.370   .     S
N12    C18     1.476   .     S
C13    C7      1.425   1_455 S
C13    O15     1.253   .     D
C16    C4      1.421   1_455 S
C16    C24     1.426   .     A
C16    C28     1.427   .     A
C17    C8      1.422   1_455 S
C17    C29     1.430   .     A
C17    C33     1.430   .     A
C18    C19     1.554   .     S
C18    C23     1.556   .     S
C18    H56     1.097   .     S
C19    C20     1.555   .     S
C19    H57     1.085   .     S
C19    H58     1.088   .     S
C20    C21     1.546   .     S
C20    H59     1.095   .     S
C20    H60     1.091   .     S
C21    C22     1.547   .     S
C21    H61     1.091   .     S
C21    H62     1.096   .     S
C22    C23     1.554   .     S
C22    H63     1.095   .     S
C22    H64     1.091   .     S
C23    H65     1.087   .     S
C23    H66     1.087   .     S
C24    C25     1.410   .     A
C24    C34     1.486   .     S
C25    C26     1.410   .     A
C25    H67     1.024   .     S
C26    C27     1.412   .     A
C26    C38     1.409   .     S
C27    C28     1.413   .     A
C27    H68     1.022   .     S
C28    C36     1.489   .     S
C29    C30     1.411   .     A
C29    C37     1.488   .     S
C30    C31     1.407   .     A
C30    H69     1.024   .     S
C31    C32     1.407   .     A
C31    C39     1.403   .     S
C32    C33     1.411   .     A
C32    H70     1.025   .     S
C33    C35     1.488   .     S
C34    H71     1.090   .     S
C34    H72     1.092   .     S
C34    H73     1.090   .     S
C35    H74     1.084   .     S
C35    H75     1.092   .     S
C35    H76     1.094   .     S
C36    H77     1.092   .     S
C36    H78     1.092   .     S
C36    H79     1.090   .     S
C37    H80     1.094   .     S
C37    H81     1.092   .     S
C37    H82     1.085   .     S
C38    N47     1.355   .     D
C38    H83     1.025   .     S
C39    N40     1.352   .     D
C39    H84     1.024   .     S
N40    C41     1.351   .     S
C41    C42     1.406   .     A
C41    C46     1.410   .     A
C42    C43     1.407   .     A
C42    H85     1.023   .     S
C43    C44     1.417   .     A
C43    H86     1.023   .     S
C44    C45     1.418   .     A
C44    C51     1.417   .     S
C45    C46     1.407   .     A
C45    H87     1.024   .     S
C46    H88     1.021   .     S
N47    C48     1.355   .     S
C48    C49     1.407   2_455 A
C48    C53     1.412   2_455 A
C49    C50     1.409   .     A
C49    C48     1.407   2_445 A
C49    H89     1.020   .     S
C50    C51     1.417   .     A
C50    H90     1.023   .     S
C51    C52     1.416   .     A
C52    C53     1.406   .     A
C52    H91     1.023   .     S
C53    C48     1.412   2_445 A
C53    H92     1.020   .     S
