# Supplementary material for: Single Crystals of Perylene Diimide‐Based Two‐Dimensional Covalent Organic Frameworks
Source: Adv Mater. 2026 May 23;38(36):e23646. doi: 10.1002/adma.202523646 (PMC13310095; doi:10.1002/adma.202523646)
Supplement: Supplementary file 2 — Supporting File 2: adma73487‐sup‐0002‐cif.zip. [file ADMA-38-e23646-s002.zip › adma73487-sup-0002-cif/R2 PDI(Me)8-3P.cif]

data_new\refinement
_audit_creation_date              2025-12-02
_audit_creation_method            'Materials Studio'
_symmetry_space_group_name_H-M    'P21/C'
_symmetry_Int_Tables_number       14
_symmetry_cell_setting            monoclinic
loop_
_symmetry_equiv_pos_as_xyz
  x,y,z
  -x,y+1/2,-z+1/2
  -x,-y,-z
  x,-y+1/2,z+1/2
_cell_length_a                    12.2946
_cell_length_b                    62.3853
_cell_length_c                    9.5626
_cell_angle_alpha                 90.0000
_cell_angle_beta                  68.2000
_cell_angle_gamma                 90.0000
loop_
_atom_site_label
_atom_site_type_symbol
_atom_site_fract_x
_atom_site_fract_y
_atom_site_fract_z
_atom_site_U_iso_or_equiv
_atom_site_adp_type
_atom_site_occupancy
C1     C     0.87402   0.49890   0.06370   0.00000  Uiso   1.00
C2     C     0.74811   0.49782   0.12675   0.00000  Uiso   1.00
C3     C     0.67983   0.51700   0.15973   0.00000  Uiso   1.00
C4     C     0.73798   0.53717   0.13043   0.00000  Uiso   1.00
C5     C     0.86100   0.53767   0.06921   0.00000  Uiso   1.00
C6     C     0.93246   0.51912   0.03338   0.00000  Uiso   1.00
C7     C     0.68923   0.47759   0.15727   0.00000  Uiso   1.00
C8     C     0.75710   0.45842   0.12416   0.00000  Uiso   1.00
C9     C     0.87998   0.46001   0.06274   0.00000  Uiso   1.00
C10    C     0.94209   0.47973   0.03032   0.00000  Uiso   1.00
C11    C    -0.44429   0.51510   0.22075   0.00000  Uiso   1.00
N12    N    -0.50224   0.49584   0.25185   0.00000  Uiso   1.00
C13    C    -0.43555   0.47756   0.22023   0.00000  Uiso   1.00
O14    O    -0.50420   0.53193   0.24766   0.00000  Uiso   1.00
O15    O    -0.48886   0.46001   0.24924   0.00000  Uiso   1.00
C16    C    -0.31676   0.55765   0.15785   0.00000  Uiso   1.00
C17    C    -0.28938   0.43723   0.14765   0.00000  Uiso   1.00
C18    C    -0.63131   0.49463   0.31685   0.00000  Uiso   1.00
C19    C    -0.68738   0.50373   0.20791   0.00000  Uiso   1.00
C20    C    -0.82332   0.50469   0.27878   0.00000  Uiso   1.00
C21    C    -0.86378   0.51688   0.43017   0.00000  Uiso   1.00
C22    C    -0.81909   0.50528   0.54132   0.00000  Uiso   1.00
C23    C    -0.68300   0.50479   0.47656   0.00000  Uiso   1.00
C24    C    -0.34146   0.56802   0.29913   0.00000  Uiso   1.00
C25    C    -0.38011   0.58952   0.31688   0.00000  Uiso   1.00
C26    C    -0.39701   0.60091   0.19928   0.00000  Uiso   1.00
C27    C    -0.37954   0.58998   0.06373   0.00000  Uiso   1.00
C28    C    -0.34066   0.56850   0.04121   0.00000  Uiso   1.00
C29    C    -0.31875   0.42669   0.03365   0.00000  Uiso   1.00
C30    C    -0.36766   0.40589   0.06062   0.00000  Uiso   1.00
C31    C    -0.38332   0.39474   0.19450   0.00000  Uiso   1.00
C32    C    -0.35225   0.40506   0.30512   0.00000  Uiso   1.00
C33    C    -0.30563   0.42604   0.28440   0.00000  Uiso   1.00
C34    C    -0.32815   0.55695   0.42940   0.00000  Uiso   1.00
C35    C    -0.27602   0.43470   0.41084   0.00000  Uiso   1.00
C36    C    -0.32611   0.55799  -0.10411   0.00000  Uiso   1.00
C37    C    -0.29983   0.43584  -0.11718   0.00000  Uiso   1.00
C38    C    -0.42586   0.62285   0.21695   0.00000  Uiso   1.00
C39    C    -0.42533   0.37355   0.21303   0.00000  Uiso   1.00
N40    N    -0.38264   0.35896   0.28405   0.00000  Uiso   1.00
C41    C    -0.40793   0.33788   0.30914   0.00000  Uiso   1.00
C42    C    -0.31841   0.32453   0.31744   0.00000  Uiso   1.00
C43    C    -0.33472   0.30221   0.33421   0.00000  Uiso   1.00
C44    C    -0.44271   0.29245   0.34854   0.00000  Uiso   1.00
C45    C    -0.53399   0.30635   0.34734   0.00000  Uiso   1.00
C46    C    -0.51658   0.32862   0.32565   0.00000  Uiso   1.00
N47    N    -0.46850   0.63365   0.12545   0.00000  Uiso   1.00
C48    C    -0.47960   0.65521   0.12260   0.00000  Uiso   1.00
C49    C    -0.41462   0.16438   0.37257   0.00000  Uiso   1.00
C50    C    -0.40133   0.18685   0.37018   0.00000  Uiso   1.00
C51    C    -0.49455   0.20083   0.37749   0.00000  Uiso   1.00
C52    C    -0.60232   0.19118   0.38998   0.00000  Uiso   1.00
C53    C    -0.61457   0.16880   0.38775   0.00000  Uiso   1.00
H54    H     0.89733   0.55253   0.05140   0.00000  Uiso   1.00
H55    H     0.92319   0.44578   0.04222   0.00000  Uiso   1.00
H56    H    -0.66305   0.47804   0.33535   0.00000  Uiso   1.00
H57    H    -0.65368   0.51967   0.17077   0.00000  Uiso   1.00
H58    H    -0.65964   0.49372   0.10788   0.00000  Uiso   1.00
H59    H    -0.85956   0.48843   0.29456   0.00000  Uiso   1.00
H60    H    -0.85699   0.51303   0.20311   0.00000  Uiso   1.00
H61    H    -0.95917   0.51799   0.47770   0.00000  Uiso   1.00
H62    H    -0.83043   0.53336   0.41171   0.00000  Uiso   1.00
H63    H    -0.85374   0.48893   0.56312   0.00000  Uiso   1.00
H64    H    -0.85103   0.51379   0.64852   0.00000  Uiso   1.00
H65    H    -0.65135   0.49560   0.55026   0.00000  Uiso   1.00
H66    H    -0.65036   0.52103   0.47466   0.00000  Uiso   1.00
H67    H    -0.39567   0.59710   0.41736   0.00000  Uiso   1.00
H68    H    -0.39347   0.59798  -0.02135   0.00000  Uiso   1.00
H69    H    -0.38947   0.39847  -0.02090   0.00000  Uiso   1.00
H70    H    -0.36361   0.39704   0.40294   0.00000  Uiso   1.00
H71    H    -0.38804   0.54334   0.45994   0.00000  Uiso   1.00
H72    H    -0.35062   0.56705   0.52929   0.00000  Uiso   1.00
H73    H    -0.23854   0.55130   0.40047   0.00000  Uiso   1.00
H74    H    -0.22993   0.44987   0.38334   0.00000  Uiso   1.00
H75    H    -0.21945   0.42353   0.44009   0.00000  Uiso   1.00
H76    H    -0.35647   0.43711   0.50936   0.00000  Uiso   1.00
H77    H    -0.34750   0.56846  -0.18164   0.00000  Uiso   1.00
H78    H    -0.38595   0.54438  -0.08078   0.00000  Uiso   1.00
H79    H    -0.23641   0.55236  -0.16052   0.00000  Uiso   1.00
H80    H    -0.38436   0.43990  -0.12369   0.00000  Uiso   1.00
H81    H    -0.25542   0.42428  -0.20561   0.00000  Uiso   1.00
H82    H    -0.24557   0.45011  -0.14090   0.00000  Uiso   1.00
H83    H    -0.41238   0.63108   0.30199   0.00000  Uiso   1.00
H84    H    -0.48331   0.36896   0.16463   0.00000  Uiso   1.00
H85    H    -0.23968   0.33107   0.30808   0.00000  Uiso   1.00
H86    H    -0.26512   0.29317   0.33330   0.00000  Uiso   1.00
H87    H    -0.61510   0.30045   0.36229   0.00000  Uiso   1.00
H88    H    -0.58361   0.33807   0.32294   0.00000  Uiso   1.00
H89    H    -0.34635   0.15468   0.36818   0.00000  Uiso   1.00
H90    H    -0.32158   0.19282   0.36114   0.00000  Uiso   1.00
H91    H    -0.67416   0.20032   0.40144   0.00000  Uiso   1.00
H92    H    -0.69302   0.16237   0.39523   0.00000  Uiso   1.00
C93    C    -0.48164   0.22353   0.37191   0.00000  Uiso   1.00
C94    C    -0.54120   0.23658   0.30218   0.00000  Uiso   1.00
C95    C    -0.40932   0.23423   0.43530   0.00000  Uiso   1.00
C96    C    -0.53027   0.25902   0.29772   0.00000  Uiso   1.00
C97    C    -0.45729   0.26978   0.35991   0.00000  Uiso   1.00
C98    C    -0.39796   0.25672   0.43010   0.00000  Uiso   1.00
H99    H    -0.59251   0.22987   0.25073   0.00000  Uiso   1.00
H100   H    -0.36505   0.22576   0.48893   0.00000  Uiso   1.00
H101   H    -0.57508   0.26738   0.24437   0.00000  Uiso   1.00
H102   H    -0.34621   0.26347   0.48072   0.00000  Uiso   1.00
loop_
_geom_bond_atom_site_label_1
_geom_bond_atom_site_label_2
_geom_bond_distance
_geom_bond_site_symmetry_2
_ccdc_geom_bond_type
C1     C2      1.439   .     A
C1     C6      1.427   .     A
C1     C10     1.426   .     A
C2     C3      1.428   .     A
C2     C7      1.430   .     A
C3     C4      1.422   .     A
C3     C11     1.422   1_655 S
C4     C5      1.405   .     A
C4     C16     1.423   1_655 S
C5     C6      1.416   .     A
C5     H54     1.015   .     S
C6     C10     1.434   3_765 A
C7     C8      1.425   .     A
C7     C13     1.425   1_655 S
C8     C9      1.407   .     A
C8     C17     1.424   1_655 S
C9     C10     1.421   .     A
C9     H55     1.015   .     S
C10    C6      1.434   3_765 A
C11    C3      1.422   1_455 S
C11    N12     1.373   .     S
C11    O14     1.253   .     D
N12    C13     1.371   .     S
N12    C18     1.476   .     S
C13    C7      1.425   1_455 S
C13    O15     1.253   .     D
C16    C4      1.423   1_455 S
C16    C24     1.425   .     A
C16    C28     1.426   .     A
C17    C8      1.424   1_455 S
C17    C29     1.430   .     A
C17    C33     1.429   .     A
C18    C19     1.554   .     S
C18    C23     1.555   .     S
C18    H56     1.097   .     S
C19    C20     1.554   .     S
C19    H57     1.085   .     S
C19    H58     1.086   .     S
C20    C21     1.545   .     S
C20    H59     1.095   .     S
C20    H60     1.090   .     S
C21    C22     1.546   .     S
C21    H61     1.091   .     S
C21    H62     1.096   .     S
C22    C23     1.554   .     S
C22    H63     1.095   .     S
C22    H64     1.090   .     S
C23    H65     1.086   .     S
C23    H66     1.088   .     S
C24    C25     1.412   .     A
C24    C34     1.486   .     S
C25    C26     1.409   .     A
C25    H67     1.023   .     S
C26    C27     1.409   .     A
C26    C38     1.408   .     S
C27    C28     1.412   .     A
C27    H68     1.022   .     S
C28    C36     1.486   .     S
C29    C30     1.413   .     A
C29    C37     1.487   .     S
C30    C31     1.406   .     A
C30    H69     1.024   .     S
C31    C32     1.407   .     A
C31    C39     1.406   .     S
C32    C33     1.413   .     A
C32    H70     1.024   .     S
C33    C35     1.488   .     S
C34    H71     1.090   .     S
C34    H72     1.091   .     S
C34    H73     1.090   .     S
C35    H74     1.084   .     S
C35    H75     1.092   .     S
C35    H76     1.094   .     S
C36    H77     1.091   .     S
C36    H78     1.090   .     S
C36    H79     1.090   .     S
C37    H80     1.094   .     S
C37    H81     1.091   .     S
C37    H82     1.085   .     S
C38    N47     1.355   .     D
C38    H83     1.026   .     S
C39    N40     1.352   .     D
C39    H84     1.024   .     S
N40    C41     1.352   .     S
C41    C42     1.406   .     A
C41    C46     1.409   .     A
C42    C43     1.408   .     A
C42    H85     1.023   .     S
C43    C44     1.420   .     A
C43    H86     1.022   .     S
C44    C45     1.422   .     A
C44    C97     1.425   .     S
C45    C46     1.409   .     A
C45    H87     1.022   .     S
C46    H88     1.021   .     S
N47    C48     1.353   .     S
C48    C49     1.406   2_455 A
C48    C53     1.409   2_455 A
C49    C50     1.410   .     A
C49    C48     1.406   2_445 A
C49    H89     1.023   .     S
C50    C51     1.421   .     A
C50    H90     1.022   .     S
C51    C52     1.420   .     A
C51    C93     1.423   .     S
C52    C53     1.405   .     A
C52    H91     1.023   .     S
C53    C48     1.409   2_445 A
C53    H92     1.022   .     S
C93    C94     1.416   .     A
C93    C95     1.416   .     A
C94    C96     1.406   .     A
C94    H99     1.023   .     S
C95    C98     1.409   .     A
C95    H100    1.023   .     S
C96    C97     1.416   .     A
C96    H101    1.022   .     S
C97    C98     1.418   .     A
C98    H102    1.022   .     S
